# Supplementary material for: Experimental realization of temporal refraction and reflection in elastic beams
Source: Nat Commun. 2025 Oct 28;16:9520. doi: 10.1038/s41467-025-64530-8 (PMC12568997; doi:10.1038/s41467-025-64530-8)
Supplement: Supplementary file 3 — Source Data [file 41467_2025_64530_MOESM3_ESM.xlsx]

## Sheet: Fig1
Fig 1(b)				Fig 1(d)				Fig 1(c)
t	R_1			t	D_eff/D_0			t	f	Def
0	2.6			0	0.960122			0	1	0.971862	0.971483	0.971099	0.970712	0.970318	0.969922	0.969519	0.969115	0.968701	0.968289	0.967866	0.967444	0.967014	0.966582	0.966144	0.965703	0.965258	0.964808	0.964356	0.963897	0.963438	0.96297	0.962504	0.962029	0.961555	0.961075	0.960592	0.960109	0.959617	0.95913	0.958632	0.958136	0.957637	0.957134	0.956634	0.956124	0.955619	0.955109	0.954598	0.954091
0.001001	2.61887			0.001001	0.959741			0.001001	201	0.971849	0.97147	0.971086	0.970699	0.970305	0.969909	0.969506	0.969102	0.968688	0.968276	0.967853	0.967431	0.967001	0.966569	0.966131	0.96569	0.965245	0.964795	0.964343	0.963883	0.963425	0.962957	0.962491	0.962016	0.961542	0.961062	0.960579	0.960095	0.959604	0.959116	0.958618	0.958123	0.957624	0.957121	0.956621	0.956111	0.955606	0.955096	0.954584	0.954078
0.002002	2.63773			0.002002	0.959354			0.002002	401	0.97181	0.971431	0.971047	0.97066	0.970266	0.96987	0.969467	0.969063	0.968649	0.968237	0.967814	0.967392	0.966962	0.96653	0.966092	0.965651	0.965206	0.964756	0.964304	0.963844	0.963386	0.962918	0.962452	0.961977	0.961502	0.961023	0.96054	0.960056	0.959565	0.959077	0.958579	0.958084	0.957584	0.957081	0.956582	0.956072	0.955567	0.955057	0.954545	0.954038
0.003003	2.65658			0.003003	0.958964			0.003003	601	0.971745	0.971366	0.970982	0.970595	0.970201	0.969805	0.969402	0.968998	0.968584	0.968172	0.967749	0.967327	0.966897	0.966465	0.966027	0.965586	0.965141	0.964691	0.964239	0.963779	0.963321	0.962853	0.962387	0.961912	0.961437	0.960957	0.960474	0.959991	0.9595	0.959012	0.958514	0.958018	0.957519	0.957016	0.956516	0.956006	0.955501	0.954991	0.95448	0.953973
0.004004	2.67542			0.004004	0.958567			0.004004	801	0.971655	0.971276	0.970892	0.970504	0.97011	0.969715	0.969311	0.968907	0.968493	0.968081	0.967658	0.967236	0.966806	0.966374	0.965936	0.965495	0.96505	0.964599	0.964147	0.963688	0.96323	0.962761	0.962296	0.961821	0.961346	0.960866	0.960383	0.9599	0.959408	0.95892	0.958422	0.957927	0.957427	0.956925	0.956425	0.955915	0.95541	0.9549	0.954388	0.953881
0.00500501	2.69424			0.00500501	0.958169			0.00500501	1001	0.971538	0.971159	0.970775	0.970388	0.969994	0.969598	0.969194	0.96879	0.968377	0.967964	0.967541	0.967119	0.966689	0.966257	0.965819	0.965378	0.964933	0.964482	0.96403	0.963571	0.963113	0.962644	0.962178	0.961703	0.961229	0.960749	0.960266	0.959782	0.959291	0.958803	0.958305	0.95781	0.95731	0.956807	0.956307	0.955797	0.955292	0.954782	0.95427	0.953763
0.00600601	2.71304			0.00600601	0.957762			0.00600601	1201	0.971396	0.971017	0.970633	0.970245	0.969851	0.969455	0.969052	0.968647	0.968234	0.967821	0.967399	0.966976	0.966546	0.966114	0.965676	0.965235	0.96479	0.964339	0.963887	0.963428	0.96297	0.962501	0.962035	0.96156	0.961085	0.960605	0.960122	0.959639	0.959147	0.958659	0.958161	0.957666	0.957166	0.956663	0.956163	0.955653	0.955148	0.954638	0.954126	0.953619
0.00700701	2.73181			0.00700701	0.957355			0.00700701	1401	0.971227	0.970848	0.970464	0.970077	0.969683	0.969287	0.968883	0.968479	0.968065	0.967653	0.96723	0.966808	0.966377	0.965945	0.965507	0.965066	0.964621	0.96417	0.963718	0.963259	0.9628	0.962332	0.961866	0.961391	0.960916	0.960436	0.959953	0.959469	0.958978	0.95849	0.957992	0.957496	0.956996	0.956493	0.955993	0.955483	0.954978	0.954468	0.953956	0.953449
0.00800801	2.75055			0.00800801	0.956939			0.00800801	1601	0.971033	0.970654	0.97027	0.969882	0.969488	0.969092	0.968688	0.968284	0.967871	0.967458	0.967035	0.966613	0.966182	0.96575	0.965312	0.964871	0.964425	0.963975	0.963523	0.963063	0.962605	0.962136	0.96167	0.961195	0.96072	0.96024	0.959757	0.959273	0.958782	0.958294	0.957796	0.9573	0.9568	0.956297	0.955797	0.955287	0.954782	0.954271	0.95376	0.953253
0.00900901	2.76925			0.00900901	0.956523			0.00900901	1801	0.970813	0.970434	0.970049	0.969662	0.969268	0.968872	0.968468	0.968064	0.96765	0.967237	0.966814	0.966392	0.965961	0.965529	0.965091	0.96465	0.964204	0.963754	0.963302	0.962842	0.962384	0.961915	0.961449	0.960974	0.960499	0.960019	0.959535	0.959052	0.95856	0.958072	0.957574	0.957078	0.956578	0.956075	0.955575	0.955065	0.954559	0.954049	0.953537	0.95303
0.01001	2.78791			0.01001	0.956098			0.01001	2001	0.970566	0.970187	0.969803	0.969415	0.969021	0.968625	0.968221	0.967817	0.967403	0.96699	0.966567	0.966145	0.965714	0.965282	0.964844	0.964403	0.963957	0.963507	0.963054	0.962595	0.962136	0.961667	0.961201	0.960726	0.960251	0.959771	0.959287	0.958804	0.958312	0.957824	0.957325	0.95683	0.95633	0.955827	0.955326	0.954816	0.954311	0.9538	0.953288	0.952781
0.011011	2.80652			0.011011	0.955672			0.011011	2201	0.970294	0.969915	0.969531	0.969143	0.968749	0.968353	0.967949	0.967544	0.96713	0.966718	0.966295	0.965872	0.965441	0.965009	0.964571	0.964129	0.963684	0.963233	0.962781	0.962321	0.961863	0.961394	0.960927	0.960452	0.959977	0.959497	0.959013	0.958529	0.958038	0.957549	0.957051	0.956555	0.956055	0.955552	0.955052	0.954541	0.954036	0.953525	0.953013	0.952506
0.012012	2.82508			0.012012	0.955239			0.012012	2401	0.969996	0.969617	0.969232	0.968844	0.96845	0.968054	0.96765	0.967245	0.966832	0.966419	0.965996	0.965573	0.965142	0.96471	0.964271	0.96383	0.963384	0.962934	0.962481	0.962021	0.961563	0.961094	0.960627	0.960152	0.959677	0.959197	0.958713	0.958229	0.957737	0.957249	0.95675	0.956254	0.955754	0.955251	0.95475	0.95424	0.953734	0.953224	0.952712	0.952204
0.013013	2.84358			0.013013	0.954804			0.013013	2601	0.969672	0.969292	0.968908	0.96852	0.968126	0.967729	0.967325	0.966921	0.966507	0.966094	0.96567	0.965248	0.964817	0.964385	0.963946	0.963505	0.963059	0.962608	0.962155	0.961695	0.961237	0.960768	0.960301	0.959826	0.95935	0.95887	0.958386	0.957902	0.95741	0.956922	0.956423	0.955927	0.955427	0.954924	0.954423	0.953912	0.953407	0.952896	0.952384	0.951876
0.014014	2.86203			0.014014	0.954363			0.014014	2801	0.969321	0.968942	0.968557	0.968169	0.967775	0.967378	0.966974	0.96657	0.966156	0.965742	0.965319	0.964896	0.964465	0.964033	0.963594	0.963153	0.962707	0.962256	0.961803	0.961343	0.960884	0.960415	0.959949	0.959473	0.958998	0.958517	0.958033	0.957549	0.957057	0.956569	0.95607	0.955574	0.955073	0.95457	0.954069	0.953559	0.953053	0.952542	0.95203	0.951522
0.015015	2.88041			0.015015	0.953919			0.015015	3001	0.968945	0.968565	0.96818	0.967792	0.967398	0.967001	0.966597	0.966192	0.965778	0.965365	0.964942	0.964519	0.964088	0.963655	0.963216	0.962775	0.962329	0.961878	0.961425	0.960965	0.960506	0.960037	0.95957	0.959094	0.958619	0.958138	0.957654	0.95717	0.956678	0.956189	0.95569	0.955194	0.954694	0.95419	0.953689	0.953178	0.952672	0.952161	0.951649	0.951141
0.016016	2.89872			0.016016	0.95347			0.016016	3201	0.968542	0.968162	0.967777	0.967389	0.966995	0.966598	0.966194	0.965789	0.965375	0.964961	0.964538	0.964115	0.963684	0.963251	0.962812	0.96237	0.961924	0.961473	0.96102	0.96056	0.960101	0.959632	0.959165	0.958689	0.958213	0.957733	0.957249	0.956764	0.956272	0.955783	0.955284	0.954788	0.954287	0.953783	0.953283	0.952772	0.952265	0.951754	0.951242	0.950734
0.017017	2.91696			0.017017	0.953017			0.017017	3401	0.968113	0.967733	0.967348	0.96696	0.966565	0.966169	0.965764	0.965359	0.964945	0.964531	0.964108	0.963685	0.963253	0.962821	0.962382	0.96194	0.961493	0.961042	0.960589	0.960129	0.95967	0.9592	0.958733	0.958257	0.957782	0.957301	0.956817	0.956332	0.95584	0.955351	0.954852	0.954355	0.953854	0.95335	0.95285	0.952338	0.951832	0.951321	0.950808	0.9503
0.018018	2.93512			0.018018	0.952562			0.018018	3601	0.967658	0.967278	0.966893	0.966504	0.96611	0.965713	0.965308	0.964903	0.964489	0.964075	0.963651	0.963228	0.962797	0.962364	0.961925	0.961483	0.961036	0.960585	0.960132	0.959671	0.959212	0.958742	0.958275	0.957799	0.957323	0.956842	0.956358	0.955873	0.955381	0.954892	0.954393	0.953896	0.953395	0.952891	0.95239	0.951879	0.951372	0.950861	0.950348	0.94984
0.019019	2.95319			0.019019	0.952099			0.019019	3801	0.967176	0.966796	0.966411	0.966022	0.965628	0.965231	0.964826	0.964421	0.964006	0.963592	0.963169	0.962745	0.962314	0.961881	0.961441	0.960999	0.960553	0.960101	0.959648	0.959187	0.958728	0.958258	0.957791	0.957315	0.956839	0.956358	0.955873	0.955388	0.954896	0.954406	0.953907	0.95341	0.952909	0.952405	0.951904	0.951392	0.950886	0.950374	0.949861	0.949353
0.02002	2.97118			0.02002	0.951638			0.02002	4001	0.966668	0.966288	0.965903	0.965514	0.965119	0.964722	0.964317	0.963912	0.963497	0.963083	0.962659	0.962236	0.961804	0.961371	0.960932	0.960489	0.960043	0.959591	0.959138	0.958677	0.958217	0.957747	0.95728	0.956804	0.956327	0.955846	0.955362	0.954877	0.954384	0.953894	0.953395	0.952898	0.952397	0.951892	0.951391	0.950879	0.950373	0.949861	0.949348	0.948839
0.021021	2.98908			0.021021	0.951166			0.021021	4201	0.966134	0.965753	0.965368	0.964979	0.964584	0.964187	0.963782	0.963376	0.962962	0.962548	0.962124	0.9617	0.961268	0.960835	0.960395	0.959953	0.959506	0.959054	0.958601	0.95814	0.95768	0.95721	0.956742	0.956266	0.95579	0.955308	0.954823	0.954338	0.953845	0.953356	0.952856	0.952359	0.951858	0.951353	0.950851	0.95034	0.949833	0.949321	0.948808	0.948299
0.022022	3.00688			0.022022	0.950696			0.022022	4401	0.965573	0.965192	0.964807	0.964418	0.964023	0.963625	0.96322	0.962814	0.9624	0.961985	0.961561	0.961138	0.960705	0.960272	0.959832	0.95939	0.958943	0.958491	0.958037	0.957576	0.957116	0.956646	0.956178	0.955701	0.955225	0.954743	0.954259	0.953773	0.95328	0.95279	0.952291	0.951793	0.951292	0.950787	0.950285	0.949773	0.949266	0.948754	0.948241	0.947732
0.023023	3.02458			0.023023	0.950218			0.023023	4601	0.964985	0.964605	0.964219	0.96383	0.963434	0.963037	0.962632	0.962226	0.961811	0.961397	0.960972	0.960548	0.960116	0.959683	0.959243	0.9588	0.958353	0.957901	0.957447	0.956986	0.956526	0.956055	0.955587	0.95511	0.954634	0.954152	0.953667	0.953181	0.952688	0.952198	0.951698	0.951201	0.950699	0.950194	0.949692	0.94918	0.948673	0.948161	0.947647	0.947138
0.024024	3.04217			0.024024	0.94974			0.024024	4801	0.964371	0.96399	0.963605	0.963215	0.96282	0.962422	0.962017	0.961611	0.961196	0.960781	0.960357	0.959933	0.9595	0.959067	0.958626	0.958184	0.957736	0.957284	0.95683	0.956368	0.955908	0.955438	0.95497	0.954492	0.954016	0.953534	0.953048	0.952563	0.952069	0.951579	0.951079	0.950581	0.950079	0.949574	0.949072	0.94856	0.948052	0.94754	0.947026	0.946517
0.025025	3.05966			0.025025	0.949257			0.025025	5001	0.96373	0.963349	0.962963	0.962574	0.962178	0.96178	0.961375	0.960969	0.960553	0.960139	0.959714	0.95929	0.958857	0.958424	0.957983	0.95754	0.957093	0.95664	0.956186	0.955724	0.955264	0.954793	0.954325	0.953848	0.953371	0.952889	0.952403	0.951917	0.951423	0.950933	0.950433	0.949935	0.949433	0.948927	0.948425	0.947913	0.947405	0.946892	0.946378	0.945869
0.026026	3.07703			0.026026	0.94877			0.026026	5201	0.963062	0.962681	0.962295	0.961906	0.96151	0.961112	0.960706	0.9603	0.959884	0.95947	0.959045	0.95862	0.958188	0.957754	0.957313	0.95687	0.956422	0.95597	0.955515	0.955053	0.954593	0.954122	0.953653	0.953176	0.952699	0.952216	0.951731	0.951245	0.950751	0.95026	0.94976	0.949262	0.948759	0.948254	0.947751	0.947238	0.946731	0.946218	0.945704	0.945194
0.027027	3.09428			0.027027	0.948283			0.027027	5401	0.962368	0.961987	0.961601	0.961211	0.960815	0.960417	0.960011	0.959604	0.959189	0.958774	0.958349	0.957924	0.957491	0.957057	0.956616	0.956173	0.955725	0.955272	0.954818	0.954355	0.953895	0.953424	0.952955	0.952477	0.952	0.951517	0.951031	0.950545	0.950051	0.94956	0.949059	0.948561	0.948059	0.947553	0.94705	0.946537	0.946029	0.945516	0.945002	0.944492
0.028028	3.11141			0.028028	0.947788			0.028028	5601	0.961646	0.961265	0.960879	0.960489	0.960093	0.959694	0.959288	0.958882	0.958466	0.958051	0.957625	0.957201	0.956767	0.956333	0.955892	0.955449	0.955001	0.954548	0.954093	0.95363	0.95317	0.952698	0.952229	0.951751	0.951274	0.950791	0.950305	0.949818	0.949324	0.948833	0.948332	0.947834	0.947331	0.946825	0.946322	0.945809	0.9453	0.944787	0.944272	0.943762
0.029029	3.12842			0.029029	0.947297			0.029029	5801	0.960898	0.960517	0.96013	0.95974	0.959344	0.958945	0.958539	0.958132	0.957716	0.9573	0.956875	0.95645	0.956017	0.955582	0.955141	0.954697	0.954249	0.953796	0.953341	0.952878	0.952417	0.951946	0.951476	0.950998	0.950521	0.950038	0.949551	0.949064	0.94857	0.948079	0.947577	0.947079	0.946576	0.94607	0.945566	0.945053	0.944544	0.944031	0.943516	0.943006
0.03003	3.14529			0.03003	0.946796			0.03003	6001	0.960122	0.959741	0.959354	0.958964	0.958567	0.958169	0.957762	0.957355	0.956939	0.956523	0.956098	0.955672	0.955239	0.954804	0.954363	0.953919	0.95347	0.953017	0.952562	0.952099	0.951638	0.951166	0.950696	0.950218	0.94974	0.949257	0.94877	0.948283	0.947788	0.947297	0.946796	0.946297	0.945793	0.945287	0.944783	0.94427	0.943761	0.943247	0.942732	0.942222
0.031031	3.16203			0.031031	0.946297			0.031031	6201	0.95932	0.958938	0.958551	0.958161	0.957764	0.957365	0.956958	0.956551	0.956134	0.955719	0.955293	0.954868	0.954434	0.953999	0.953557	0.953113	0.952664	0.952211	0.951755	0.951292	0.950831	0.950359	0.949889	0.94941	0.948932	0.948449	0.947962	0.947475	0.94698	0.946488	0.945986	0.945487	0.944984	0.944477	0.943973	0.943459	0.94295	0.942436	0.941921	0.94141
0.032032	3.17863			0.032032	0.945793			0.032032	6401	0.95849	0.958108	0.957721	0.95733	0.956933	0.956534	0.956127	0.95572	0.955303	0.954887	0.954461	0.954035	0.953601	0.953166	0.952724	0.95228	0.951831	0.951377	0.950921	0.950458	0.949996	0.949524	0.949054	0.948575	0.948097	0.947613	0.947126	0.946639	0.946143	0.945651	0.945149	0.94465	0.944146	0.943639	0.943135	0.942621	0.942112	0.941597	0.941082	0.940571
0.033033	3.19509			0.033033	0.945287			0.033033	6601	0.957632	0.95725	0.956863	0.956472	0.956075	0.955675	0.955268	0.954861	0.954444	0.954028	0.953601	0.953175	0.952741	0.952306	0.951864	0.951419	0.95097	0.950516	0.95006	0.949596	0.949134	0.948662	0.948192	0.947713	0.947234	0.94675	0.946263	0.945775	0.945279	0.944787	0.944285	0.943785	0.943281	0.942774	0.94227	0.941755	0.941246	0.940731	0.940215	0.939704
0.034034	3.2114			0.034034	0.944783			0.034034	6801	0.956747	0.956365	0.955977	0.955586	0.955189	0.954789	0.954382	0.953974	0.953557	0.953141	0.952714	0.952288	0.951854	0.951418	0.950976	0.950531	0.950081	0.949627	0.949171	0.948707	0.948245	0.947772	0.947302	0.946822	0.946343	0.945859	0.945372	0.944884	0.944388	0.943895	0.943393	0.942893	0.942388	0.941881	0.941376	0.940862	0.940352	0.939837	0.939321	0.938809
0.035035	3.22756			0.035035	0.94427			0.035035	7001	0.955835	0.955452	0.955065	0.954673	0.954276	0.953876	0.953468	0.95306	0.952643	0.952226	0.951799	0.951373	0.950938	0.950503	0.95006	0.949615	0.949165	0.948711	0.948254	0.94779	0.947328	0.946855	0.946384	0.945904	0.945425	0.944941	0.944453	0.943964	0.943468	0.942976	0.942473	0.941972	0.941468	0.94096	0.940455	0.93994	0.93943	0.938915	0.938398	0.937887
0.036036	3.24357			0.036036	0.943761			0.036036	7201	0.954895	0.954512	0.954124	0.953732	0.953335	0.952935	0.952527	0.952119	0.951701	0.951284	0.950857	0.95043	0.949995	0.949559	0.949117	0.948671	0.948221	0.947766	0.94731	0.946845	0.946383	0.945909	0.945438	0.944958	0.944479	0.943994	0.943506	0.943017	0.942521	0.942028	0.941525	0.941024	0.940519	0.940011	0.939506	0.938991	0.93848	0.937965	0.937448	0.936936
0.037037	3.25941			0.037037	0.943247			0.037037	7401	0.953927	0.953544	0.953156	0.952764	0.952366	0.951966	0.951557	0.951149	0.950731	0.950314	0.949887	0.94946	0.949025	0.948588	0.948145	0.9477	0.947249	0.946794	0.946337	0.945873	0.94541	0.944936	0.944465	0.943985	0.943505	0.94302	0.942531	0.942042	0.941546	0.941052	0.940549	0.940048	0.939543	0.939034	0.938529	0.938013	0.937503	0.936987	0.93647	0.935957
0.038038	3.27509			0.038038	0.942732			0.038038	7601	0.952931	0.952548	0.952159	0.951767	0.951369	0.950968	0.95056	0.950151	0.949733	0.949316	0.948888	0.948461	0.948026	0.947589	0.947146	0.9467	0.946249	0.945794	0.945337	0.944872	0.944408	0.943935	0.943463	0.942983	0.942502	0.942017	0.941528	0.941039	0.940542	0.940049	0.939545	0.939044	0.938538	0.938029	0.937524	0.937008	0.936497	0.935981	0.935463	0.93495
0.039039	3.29061			0.039039	0.942222			0.039039	7801	0.951907	0.951524	0.951135	0.950743	0.950344	0.949943	0.949535	0.949126	0.948707	0.94829	0.947862	0.947435	0.946999	0.946562	0.946118	0.945672	0.945221	0.944766	0.944308	0.943843	0.943379	0.942905	0.942433	0.941953	0.941472	0.940986	0.940497	0.940008	0.93951	0.939017	0.938513	0.938011	0.937505	0.936996	0.93649	0.935974	0.935462	0.934946	0.934428	0.933915
0.04004	3.30595			0.04004	0.9417			0.04004	8001	0.950855	0.950471	0.950082	0.94969	0.949291	0.94889	0.948481	0.948072	0.947653	0.947235	0.946807	0.94638	0.945944	0.945507	0.945063	0.944616	0.944165	0.943709	0.943251	0.942786	0.942322	0.941847	0.941375	0.940894	0.940413	0.939927	0.939438	0.938948	0.93845	0.937956	0.937452	0.93695	0.936444	0.935935	0.935428	0.934912	0.9344	0.933883	0.933365	0.932851
0.041041	3.32112			0.041041	0.941185			0.041041	8201	0.949775	0.949391	0.949002	0.948609	0.94821	0.947809	0.947399	0.94699	0.946571	0.946153	0.945724	0.945297	0.94486	0.944423	0.943979	0.943532	0.94308	0.942624	0.942166	0.9417	0.941236	0.940761	0.940289	0.939807	0.939326	0.93884	0.93835	0.93786	0.937362	0.936868	0.936363	0.935861	0.935354	0.934844	0.934338	0.933821	0.933309	0.932792	0.932273	0.931759
0.042042	3.33611			0.042042	0.940668			0.042042	8401	0.948666	0.948282	0.947892	0.947499	0.9471	0.946699	0.946289	0.945879	0.94546	0.945042	0.944613	0.944185	0.943748	0.94331	0.942866	0.942419	0.941967	0.94151	0.941052	0.940586	0.940121	0.939646	0.939173	0.938692	0.93821	0.937724	0.937234	0.936743	0.936245	0.93575	0.935245	0.934742	0.934236	0.933725	0.933218	0.932701	0.932189	0.931671	0.931152	0.930638
0.043043	3.35092			0.043043	0.940148			0.043043	8601	0.947529	0.947144	0.946755	0.946361	0.945962	0.94556	0.94515	0.94474	0.944321	0.943902	0.943473	0.943044	0.942607	0.942169	0.941725	0.941277	0.940825	0.940368	0.939909	0.939443	0.938978	0.938503	0.93803	0.937548	0.937066	0.936579	0.936089	0.935598	0.935099	0.934604	0.934098	0.933595	0.933088	0.932578	0.93207	0.931553	0.93104	0.930522	0.930003	0.929488
0.044044	3.36555			0.044044	0.939634			0.044044	8801	0.946363	0.945978	0.945588	0.945195	0.944795	0.944393	0.943983	0.943572	0.943152	0.942733	0.942304	0.941875	0.941438	0.941	0.940555	0.940107	0.939655	0.939197	0.938738	0.938272	0.937806	0.93733	0.936857	0.936375	0.935892	0.935405	0.934914	0.934423	0.933924	0.933429	0.932923	0.93242	0.931912	0.931401	0.930894	0.930375	0.929862	0.929344	0.928824	0.92831
0.045045	3.37998			0.045045	0.939114			0.045045	9001	0.945169	0.944783	0.944393	0.943999	0.943599	0.943197	0.942786	0.942376	0.941956	0.941536	0.941107	0.940678	0.94024	0.939801	0.939356	0.938908	0.938455	0.937997	0.937538	0.937071	0.936605	0.936129	0.935655	0.935173	0.93469	0.934203	0.933711	0.93322	0.93272	0.932225	0.931718	0.931215	0.930707	0.930196	0.929688	0.929169	0.928656	0.928137	0.927617	0.927102
0.046046	3.39423			0.046046	0.938595			0.046046	9201	0.943945	0.94356	0.943169	0.942775	0.942374	0.941972	0.941561	0.94115	0.94073	0.94031	0.93988	0.939451	0.939013	0.938574	0.938128	0.937679	0.937226	0.936768	0.936309	0.935841	0.935375	0.934899	0.934425	0.933942	0.933459	0.932971	0.932479	0.931987	0.931487	0.930991	0.930485	0.929981	0.929472	0.928961	0.928452	0.927933	0.92742	0.926901	0.92638	0.925865
0.047047	3.40827			0.047047	0.938084			0.047047	9401	0.942692	0.942307	0.941916	0.941521	0.94112	0.940717	0.940307	0.939895	0.939474	0.939054	0.938624	0.938195	0.937756	0.937317	0.936871	0.936422	0.935969	0.93551	0.93505	0.934582	0.934116	0.933639	0.933165	0.932681	0.932198	0.93171	0.931218	0.930726	0.930225	0.929729	0.929222	0.928717	0.928209	0.927697	0.927188	0.926668	0.926154	0.925635	0.925114	0.924598
0.048048	3.42212			0.048048	0.937565			0.048048	9601	0.94141	0.941024	0.940633	0.940239	0.939837	0.939434	0.939023	0.938611	0.93819	0.93777	0.937339	0.936909	0.93647	0.936031	0.935584	0.935135	0.934681	0.934223	0.933762	0.933294	0.932827	0.93235	0.931875	0.931391	0.930908	0.930419	0.929927	0.929434	0.928934	0.928437	0.927929	0.927424	0.926915	0.926403	0.925894	0.925374	0.924859	0.92434	0.923818	0.923302
0.049049	3.43576			0.049049	0.93705			0.049049	9801	0.940099	0.939713	0.939321	0.938926	0.938525	0.938121	0.93771	0.937298	0.936876	0.936456	0.936025	0.935594	0.935155	0.934715	0.934268	0.933819	0.933365	0.932906	0.932445	0.931976	0.931509	0.931032	0.930556	0.930072	0.929588	0.929099	0.928606	0.928113	0.927612	0.927115	0.926607	0.926102	0.925592	0.92508	0.92457	0.92405	0.923535	0.923014	0.922493	0.921976
0.0500501	3.44919			0.0500501	0.936544			0.0500501	10001	0.938758	0.938372	0.93798	0.937585	0.937183	0.936779	0.936367	0.935955	0.935533	0.935112	0.93468	0.93425	0.93381	0.93337	0.932923	0.932473	0.932018	0.931559	0.931098	0.930629	0.930161	0.929683	0.929208	0.928723	0.928239	0.927749	0.927256	0.926763	0.926261	0.925763	0.925255	0.92475	0.92424	0.923726	0.923216	0.922696	0.92218	0.92166	0.921138	0.92062
0.0510511	3.46242			0.0510511	0.936028			0.0510511	10201	0.937388	0.937001	0.936609	0.936213	0.935811	0.935407	0.934994	0.934582	0.93416	0.933738	0.933307	0.932875	0.932436	0.931995	0.931547	0.931097	0.930642	0.930183	0.929721	0.929252	0.928784	0.928305	0.927829	0.927344	0.926859	0.926369	0.925876	0.925382	0.92488	0.924382	0.923873	0.923367	0.922857	0.922343	0.921833	0.921312	0.920796	0.920275	0.919752	0.919235
0.0520521	3.47543			0.0520521	0.935519			0.0520521	10401	0.935988	0.9356	0.935208	0.934812	0.934409	0.934005	0.933592	0.933179	0.932756	0.932335	0.931903	0.931471	0.931031	0.93059	0.930142	0.929691	0.929236	0.928776	0.928314	0.927844	0.927376	0.926897	0.926421	0.925935	0.92545	0.92496	0.924466	0.923971	0.923469	0.92297	0.922461	0.921955	0.921444	0.92093	0.920419	0.919898	0.919381	0.91886	0.918337	0.917819
0.0530531	3.48823			0.0530531	0.935019			0.0530531	10601	0.934557	0.93417	0.933777	0.93338	0.932977	0.932572	0.93216	0.931746	0.931323	0.930901	0.930469	0.930037	0.929596	0.929155	0.928707	0.928256	0.9278	0.927339	0.926877	0.926407	0.925938	0.925459	0.924982	0.924496	0.92401	0.92352	0.923025	0.922531	0.922028	0.921529	0.921019	0.920512	0.920001	0.919486	0.918975	0.918453	0.917936	0.917414	0.916891	0.916372
0.0540541	3.50081			0.0540541	0.934512			0.0540541	10801	0.933097	0.932709	0.932315	0.931919	0.931515	0.93111	0.930697	0.930283	0.92986	0.929437	0.929004	0.928572	0.928131	0.927689	0.927241	0.926789	0.926333	0.925872	0.925409	0.924939	0.92447	0.92399	0.923513	0.923026	0.92254	0.922049	0.921554	0.921059	0.920556	0.920056	0.919546	0.919039	0.918527	0.918012	0.9175	0.916978	0.916461	0.915938	0.915414	0.914895
0.0550551	3.51316			0.0550551	0.934011			0.0550551	11001	0.931606	0.931217	0.930824	0.930427	0.930023	0.929617	0.929204	0.92879	0.928366	0.927943	0.92751	0.927077	0.926636	0.926194	0.925744	0.925293	0.924836	0.924375	0.923911	0.92344	0.922971	0.922491	0.922013	0.921526	0.92104	0.920548	0.920053	0.919557	0.919054	0.918554	0.918043	0.917535	0.917023	0.916508	0.915995	0.915472	0.914955	0.914432	0.913907	0.913388
0.0560561	3.52529			0.0560561	0.93352			0.0560561	11201	0.930084	0.929695	0.929301	0.928904	0.9285	0.928094	0.92768	0.927265	0.926841	0.926418	0.925984	0.925551	0.92511	0.924667	0.924217	0.923765	0.923308	0.922846	0.922383	0.921911	0.921441	0.920961	0.920483	0.919995	0.919508	0.919016	0.918521	0.918024	0.91752	0.91702	0.916509	0.916001	0.915488	0.914972	0.914459	0.913936	0.913417	0.912894	0.912369	0.911849
0.0570571	3.53719			0.0570571	0.933026			0.0570571	11401	0.928532	0.928143	0.927748	0.927351	0.926946	0.92654	0.926125	0.92571	0.925286	0.924862	0.924428	0.923995	0.923553	0.92311	0.92266	0.922207	0.92175	0.921287	0.920823	0.920351	0.919881	0.9194	0.918921	0.918433	0.917946	0.917453	0.916957	0.916461	0.915956	0.915455	0.914944	0.914435	0.913922	0.913405	0.912892	0.912368	0.911849	0.911325	0.9108	0.91028
0.0580581	3.54886			0.0580581	0.932535			0.0580581	11601	0.926949	0.926559	0.926164	0.925766	0.925361	0.924955	0.92454	0.924124	0.9237	0.923275	0.922841	0.922407	0.921965	0.921521	0.921071	0.920618	0.92016	0.919697	0.919232	0.91876	0.918289	0.917808	0.917329	0.91684	0.916353	0.915859	0.915363	0.914866	0.914361	0.913859	0.913347	0.912838	0.912324	0.911807	0.911294	0.910769	0.91025	0.909726	0.9092	0.908679
0.0590591	3.56029			0.0590591	0.932054			0.0590591	11801	0.925334	0.924944	0.924549	0.924151	0.923745	0.923338	0.922923	0.922507	0.922082	0.921657	0.921223	0.920788	0.920345	0.919901	0.919451	0.918997	0.918539	0.918075	0.91761	0.917138	0.916666	0.916184	0.915705	0.915216	0.914728	0.914234	0.913737	0.913239	0.912734	0.912232	0.91172	0.91121	0.910696	0.910178	0.909664	0.909139	0.908619	0.908094	0.907568	0.907046
0.0600601	3.57149			0.0600601	0.931581			0.0600601	12001	0.923688	0.923298	0.922903	0.922504	0.922098	0.921691	0.921275	0.920859	0.920433	0.920008	0.919573	0.919138	0.918695	0.91825	0.917799	0.917345	0.916886	0.916423	0.915957	0.915484	0.915012	0.914529	0.914049	0.91356	0.913071	0.912577	0.91208	0.911582	0.911075	0.910573	0.91006	0.90955	0.909035	0.908517	0.908002	0.907477	0.906957	0.906431	0.905904	0.905382
0.0610611	3.58244			0.0610611	0.931102			0.0610611	12201	0.922011	0.921621	0.921225	0.920825	0.920419	0.920011	0.919595	0.919179	0.918752	0.918327	0.917891	0.917456	0.917012	0.916567	0.916116	0.915661	0.915202	0.914738	0.914272	0.913798	0.913326	0.912843	0.912362	0.911873	0.911383	0.910889	0.910391	0.909892	0.909385	0.908882	0.908369	0.907858	0.907343	0.906824	0.906309	0.905783	0.905262	0.904736	0.904209	0.903686
0.0620621	3.59315			0.0620621	0.930634			0.0620621	12401	0.920302	0.919911	0.919515	0.919115	0.918709	0.9183	0.917884	0.917467	0.91704	0.916614	0.916178	0.915742	0.915298	0.914853	0.914401	0.913946	0.913486	0.913021	0.912555	0.912081	0.911608	0.911124	0.910643	0.910153	0.909663	0.909168	0.908669	0.90817	0.907663	0.90716	0.906646	0.906134	0.905619	0.905099	0.904584	0.904057	0.903536	0.903009	0.902481	0.901958
0.0630631	3.60362			0.0630631	0.930177			0.0630631	12601	0.918561	0.91817	0.917773	0.917373	0.916966	0.916557	0.91614	0.915723	0.915296	0.914869	0.914433	0.913997	0.913552	0.913106	0.912653	0.912198	0.911738	0.911273	0.910806	0.910331	0.909858	0.909374	0.908892	0.908401	0.907911	0.907415	0.906916	0.906417	0.905909	0.905405	0.90489	0.904378	0.903862	0.903342	0.902826	0.902299	0.901777	0.90125	0.900721	0.900197
0.0640641	3.61384			0.0640641	0.929723			0.0640641	12801	0.916788	0.916396	0.915999	0.915598	0.915191	0.914782	0.914364	0.913946	0.913519	0.913092	0.912655	0.912219	0.911773	0.911327	0.910874	0.910418	0.909957	0.909492	0.909024	0.908549	0.908075	0.907591	0.907109	0.906617	0.906126	0.90563	0.90513	0.90463	0.904122	0.903617	0.903102	0.90259	0.902073	0.901553	0.901036	0.900508	0.899986	0.899458	0.898929	0.898404
0.0650651	3.62381			0.0650651	0.929271			0.0650651	13001	0.914983	0.91459	0.914193	0.913792	0.913384	0.912974	0.912556	0.912138	0.91171	0.911283	0.910845	0.910408	0.909962	0.909515	0.909062	0.908605	0.908144	0.907678	0.90721	0.906734	0.90626	0.905775	0.905292	0.904801	0.904309	0.903812	0.903312	0.902811	0.902303	0.901797	0.901282	0.900769	0.900251	0.89973	0.899213	0.898685	0.898162	0.897633	0.897103	0.896579
0.0660661	3.63352			0.0660661	0.928829			0.0660661	13201	0.913144	0.912752	0.912354	0.911952	0.911544	0.911134	0.910715	0.910296	0.909868	0.90944	0.909002	0.908565	0.908118	0.907671	0.907217	0.90676	0.906298	0.905832	0.905363	0.904887	0.904412	0.903926	0.903443	0.902951	0.902459	0.901962	0.901461	0.90096	0.90045	0.899945	0.899428	0.898915	0.898397	0.897875	0.897357	0.896828	0.896305	0.895776	0.895245	0.89472
0.0670671	3.64298			0.0670671	0.9284			0.0670671	13401	0.911273	0.91088	0.910482	0.91008	0.909671	0.90926	0.908841	0.908422	0.907993	0.907565	0.907127	0.906689	0.906242	0.905794	0.905339	0.904882	0.90442	0.903952	0.903483	0.903007	0.902531	0.902045	0.901561	0.901068	0.900576	0.900078	0.899577	0.899075	0.898565	0.898058	0.897542	0.897027	0.896509	0.895987	0.895468	0.894939	0.894414	0.893885	0.893354	0.892828
0.0680681	3.65219			0.0680681	0.927978			0.0680681	13601	0.909369	0.908976	0.908577	0.908174	0.907765	0.907354	0.906935	0.906515	0.906085	0.905657	0.905218	0.904779	0.904332	0.903883	0.903428	0.90297	0.902507	0.90204	0.90157	0.901093	0.900617	0.90013	0.899646	0.899152	0.898659	0.898161	0.897659	0.897156	0.896646	0.896139	0.895622	0.895107	0.894588	0.894065	0.893546	0.893016	0.892491	0.891961	0.891429	0.890902
0.0690691	3.66113			0.0690691	0.927555			0.0690691	13801	0.907432	0.907038	0.906638	0.906235	0.905826	0.905414	0.904994	0.904574	0.904144	0.903715	0.903275	0.902836	0.902388	0.90194	0.901484	0.901025	0.900562	0.900094	0.899623	0.899146	0.898669	0.898182	0.897697	0.897203	0.896709	0.89621	0.895708	0.895205	0.894693	0.894186	0.893668	0.893152	0.892633	0.892109	0.891589	0.891059	0.890533	0.890003	0.88947	0.888943
0.0700701	3.66981			0.0700701	0.927145			0.0700701	14001	0.905461	0.905066	0.904666	0.904263	0.903853	0.903441	0.90302	0.902599	0.902169	0.901739	0.901299	0.90086	0.900411	0.899962	0.899506	0.899046	0.898583	0.898114	0.897643	0.897165	0.896688	0.8962	0.895714	0.89522	0.894725	0.894226	0.893723	0.893219	0.892707	0.892199	0.89168	0.891164	0.890644	0.89012	0.889599	0.889068	0.888542	0.888011	0.887478	0.88695
0.0710711	3.67822			0.0710711	0.926747			0.0710711	14201	0.903456	0.903061	0.90266	0.902256	0.901846	0.901433	0.901012	0.900591	0.90016	0.89973	0.899289	0.898849	0.8984	0.89795	0.897493	0.897034	0.896569	0.8961	0.895629	0.89515	0.894672	0.894183	0.893698	0.893202	0.892707	0.892207	0.891703	0.891199	0.890687	0.890178	0.889659	0.889142	0.888621	0.888096	0.887575	0.887043	0.886516	0.885984	0.885451	0.884922
0.0720721	3.68637			0.0720721	0.926362			0.0720721	14401	0.901417	0.901021	0.90062	0.900216	0.899805	0.899392	0.89897	0.898548	0.898117	0.897686	0.897245	0.896804	0.896355	0.895905	0.895447	0.894987	0.894522	0.894052	0.89358	0.8931	0.892622	0.892133	0.891646	0.891151	0.890655	0.890154	0.88965	0.889145	0.888632	0.888123	0.887603	0.887085	0.886564	0.886038	0.885517	0.884984	0.884456	0.883924	0.88339	0.88286
0.0730731	3.69425			0.0730731	0.925982			0.0730731	14601	0.899343	0.898947	0.898546	0.898141	0.897729	0.897316	0.896894	0.896472	0.896039	0.895608	0.895166	0.894725	0.894275	0.893824	0.893366	0.892905	0.89244	0.891969	0.891497	0.891017	0.890538	0.890048	0.889561	0.889064	0.888568	0.888067	0.887562	0.887056	0.886542	0.886032	0.885512	0.884994	0.884471	0.883946	0.883423	0.88289	0.882362	0.881828	0.881293	0.880764
0.0740741	3.70186			0.0740741	0.925607			0.0740741	14801	0.897235	0.896839	0.896437	0.896031	0.895619	0.895205	0.894783	0.89436	0.893927	0.893495	0.893053	0.892611	0.892161	0.891709	0.891251	0.890789	0.890323	0.889852	0.889379	0.888898	0.888418	0.887928	0.88744	0.886943	0.886446	0.885944	0.885439	0.884932	0.884418	0.883907	0.883386	0.882867	0.882344	0.881818	0.881295	0.880761	0.880232	0.879698	0.879162	0.878632
0.0750751	3.7092			0.0750751	0.925246			0.0750751	15001	0.895092	0.894695	0.894293	0.893887	0.893474	0.89306	0.892637	0.892213	0.89178	0.891348	0.890905	0.890462	0.890011	0.889559	0.8891	0.888638	0.888171	0.887699	0.887226	0.886744	0.886264	0.885773	0.885285	0.884787	0.884289	0.883787	0.88328	0.882773	0.882258	0.881747	0.881225	0.880706	0.880182	0.879655	0.879131	0.878596	0.878067	0.877532	0.876996	0.876465
0.0760761	3.71626			0.0760761	0.924899			0.0760761	15201	0.892914	0.892517	0.892114	0.891707	0.891294	0.890879	0.890455	0.890031	0.889597	0.889165	0.888721	0.888278	0.887826	0.887374	0.886914	0.886451	0.885984	0.885511	0.885037	0.884555	0.884074	0.883583	0.883094	0.882595	0.882097	0.881594	0.881087	0.880579	0.880063	0.879551	0.879029	0.878509	0.877984	0.877457	0.876932	0.876397	0.875866	0.875331	0.874794	0.874262
0.0770771	3.72305			0.0770771	0.924565			0.0770771	15401	0.890701	0.890302	0.889899	0.889492	0.889078	0.888662	0.888238	0.887814	0.887379	0.886946	0.886502	0.886058	0.885606	0.885153	0.884692	0.884229	0.883761	0.883288	0.882813	0.88233	0.881849	0.881357	0.880867	0.880368	0.879869	0.879365	0.878857	0.878349	0.877833	0.87732	0.876797	0.876276	0.875751	0.875222	0.874697	0.874161	0.87363	0.873094	0.872556	0.872023
0.0780781	3.72955			0.0780781	0.924245			0.0780781	15601	0.888451	0.888053	0.887649	0.887241	0.886827	0.88641	0.885986	0.88556	0.885126	0.884691	0.884247	0.883803	0.88335	0.882896	0.882435	0.881971	0.881502	0.881028	0.880553	0.880069	0.879587	0.879094	0.878604	0.878104	0.877605	0.8771	0.876592	0.876083	0.875566	0.875052	0.874528	0.874007	0.873481	0.872952	0.872426	0.871889	0.871357	0.87082	0.870282	0.869749
0.0790791	3.73578			0.0790791	0.923926			0.0790791	15801	0.886166	0.885766	0.885362	0.884954	0.884539	0.884122	0.883697	0.883271	0.882835	0.882401	0.881956	0.881511	0.881057	0.880603	0.880141	0.879676	0.879207	0.878733	0.878257	0.877772	0.87729	0.876796	0.876305	0.875805	0.875304	0.874799	0.87429	0.87378	0.873262	0.872748	0.872224	0.871701	0.871175	0.870645	0.870118	0.869581	0.869048	0.868511	0.867971	0.867437
0.0800801	3.74173			0.0800801	0.923621			0.0800801	16001	0.883844	0.883444	0.883039	0.88263	0.882215	0.881797	0.881371	0.880945	0.880509	0.880074	0.879628	0.879182	0.878728	0.878273	0.877811	0.877345	0.876876	0.876401	0.875924	0.875439	0.874955	0.874461	0.873969	0.873468	0.872967	0.872461	0.871951	0.871441	0.870923	0.870408	0.869882	0.869359	0.868832	0.868301	0.867774	0.867235	0.866702	0.866164	0.865624	0.865089
0.0810811	3.7474			0.0810811	0.923331			0.0810811	16201	0.881485	0.881085	0.880679	0.88027	0.879854	0.879436	0.879009	0.878582	0.878146	0.87771	0.877263	0.876817	0.876362	0.875906	0.875444	0.874978	0.874507	0.874031	0.873554	0.873068	0.872584	0.872089	0.871597	0.871095	0.870593	0.870086	0.869576	0.869065	0.868546	0.86803	0.867504	0.86698	0.866452	0.865921	0.865392	0.864853	0.864319	0.86378	0.863239	0.862704
0.0820821	3.75278			0.0820821	0.923055			0.0820821	16401	0.87909	0.878689	0.878283	0.877873	0.877456	0.877037	0.87661	0.876183	0.875745	0.875309	0.874862	0.874415	0.873959	0.873503	0.873039	0.872573	0.872101	0.871625	0.871147	0.870661	0.870176	0.86968	0.869187	0.868684	0.868182	0.867674	0.867163	0.866651	0.866131	0.865615	0.865088	0.864564	0.864035	0.863503	0.862974	0.862434	0.861899	0.861359	0.860818	0.860281
0.0830831	3.75788			0.0830831	0.922794			0.0830831	16601	0.876657	0.876255	0.875848	0.875438	0.875021	0.874601	0.874174	0.873746	0.873308	0.87287	0.872423	0.871975	0.871519	0.871062	0.870598	0.87013	0.869658	0.869181	0.868702	0.868215	0.86773	0.867233	0.86674	0.866236	0.865733	0.865225	0.864713	0.8642	0.863679	0.863163	0.862635	0.86211	0.86158	0.861047	0.860517	0.859976	0.859441	0.8589	0.858358	0.857821
0.0840841	3.76269			0.0840841	0.922547			0.0840841	16801	0.874186	0.873784	0.873377	0.872966	0.872548	0.872128	0.871699	0.871271	0.870832	0.870394	0.869946	0.869498	0.869041	0.868583	0.868118	0.86765	0.867177	0.8667	0.86622	0.865732	0.865246	0.864749	0.864254	0.86375	0.863246	0.862737	0.862225	0.861711	0.86119	0.860672	0.860143	0.859617	0.859087	0.858553	0.858023	0.857481	0.856945	0.856403	0.85586	0.855322
0.0850851	3.76722			0.0850851	0.922315			0.0850851	17001	0.871678	0.871275	0.870867	0.870455	0.870037	0.869616	0.869187	0.868758	0.868318	0.86788	0.867431	0.866982	0.866525	0.866066	0.8656	0.865132	0.864658	0.86418	0.863699	0.863211	0.862724	0.862226	0.861731	0.861226	0.860721	0.860211	0.859698	0.859184	0.858661	0.858143	0.857614	0.857087	0.856556	0.856021	0.85549	0.854947	0.85441	0.853868	0.853324	0.852785
0.0860861	3.77145			0.0860861	0.922095			0.0860861	17201	0.869131	0.868727	0.868319	0.867906	0.867487	0.867066	0.866636	0.866206	0.865766	0.865327	0.864877	0.864428	0.86397	0.86351	0.863044	0.862575	0.862101	0.861621	0.86114	0.860651	0.860164	0.859665	0.859169	0.858663	0.858158	0.857647	0.857133	0.856618	0.856095	0.855575	0.855045	0.854518	0.853986	0.85345	0.852918	0.852375	0.851837	0.851294	0.850749	0.850209
0.0870871	3.7754			0.0870871	0.921884			0.0870871	17401	0.866545	0.866141	0.865732	0.865319	0.864899	0.864477	0.864047	0.863616	0.863175	0.862736	0.862285	0.861835	0.861376	0.860916	0.860449	0.859979	0.859504	0.859024	0.858542	0.858052	0.857564	0.857064	0.856568	0.856061	0.855555	0.855044	0.854528	0.854013	0.853489	0.852969	0.852438	0.851909	0.851376	0.85084	0.850307	0.849763	0.849224	0.84868	0.848135	0.847594
0.0880881	3.77905			0.0880881	0.921689			0.0880881	17601	0.86392	0.863516	0.863106	0.862692	0.862272	0.861849	0.861418	0.860987	0.860545	0.860105	0.859654	0.859203	0.858743	0.858283	0.857815	0.857344	0.856868	0.856388	0.855905	0.855414	0.854925	0.854425	0.853927	0.85342	0.852913	0.852401	0.851885	0.851368	0.850844	0.850323	0.849791	0.849261	0.848728	0.848191	0.847657	0.847112	0.846572	0.846027	0.845481	0.84494
0.0890891	3.78242			0.0890891	0.921509			0.0890891	17801	0.861256	0.860851	0.86044	0.860026	0.859605	0.859182	0.85875	0.858318	0.857876	0.857435	0.856983	0.856531	0.856071	0.855609	0.855141	0.854669	0.854193	0.853711	0.853228	0.852737	0.852247	0.851746	0.851247	0.850739	0.850231	0.849718	0.849201	0.848684	0.848159	0.847637	0.847104	0.846574	0.846039	0.845501	0.844967	0.844421	0.84388	0.843335	0.842787	0.842245
0.0900901	3.78549			0.0900901	0.921345			0.0900901	18001	0.858552	0.858146	0.857735	0.85732	0.856898	0.856474	0.856042	0.855609	0.855167	0.854725	0.854272	0.85382	0.853359	0.852896	0.852427	0.851955	0.851478	0.850995	0.850511	0.850019	0.849528	0.849026	0.848527	0.848018	0.84751	0.846996	0.846478	0.84596	0.845433	0.844911	0.844377	0.843846	0.843311	0.842772	0.842236	0.84169	0.841148	0.840602	0.840053	0.83951
0.0910911	3.78827			0.0910911	0.921196			0.0910911	18201	0.855808	0.855402	0.85499	0.854574	0.854152	0.853727	0.853294	0.85286	0.852417	0.851974	0.851521	0.851068	0.850606	0.850143	0.849673	0.8492	0.848722	0.848239	0.847754	0.847261	0.846769	0.846267	0.845766	0.845257	0.844747	0.844233	0.843714	0.843195	0.842668	0.842144	0.84161	0.841078	0.840542	0.840002	0.839465	0.838918	0.838376	0.837828	0.837279	0.836735
0.0920921	3.79075			0.0920921	0.921063			0.0920921	18401	0.853023	0.852616	0.852204	0.851787	0.851364	0.850939	0.850505	0.850071	0.849627	0.849183	0.848729	0.848275	0.847813	0.847349	0.846878	0.846404	0.845925	0.845442	0.844956	0.844462	0.84397	0.843466	0.842965	0.842455	0.841944	0.841429	0.840909	0.840389	0.839861	0.839337	0.838801	0.838269	0.837732	0.837191	0.836654	0.836105	0.835562	0.835013	0.834463	0.833918
0.0930931	3.79294			0.0930931	0.920946			0.0930931	18601	0.850198	0.84979	0.849376	0.848959	0.848536	0.84811	0.847675	0.84724	0.846795	0.846351	0.845896	0.845442	0.844978	0.844514	0.844042	0.843567	0.843088	0.842603	0.842116	0.841622	0.841129	0.840624	0.840122	0.839611	0.8391	0.838583	0.838063	0.837542	0.837013	0.836488	0.835952	0.835418	0.83488	0.834338	0.8338	0.833251	0.832707	0.832157	0.831606	0.83106
0.0940941	3.79484			0.0940941	0.920845			0.0940941	18801	0.847331	0.846922	0.846508	0.84609	0.845666	0.845239	0.844804	0.844368	0.843922	0.843477	0.843022	0.842567	0.842102	0.841637	0.841164	0.840689	0.840209	0.839723	0.839236	0.83874	0.838246	0.837741	0.837238	0.836726	0.836214	0.835696	0.835175	0.834654	0.834124	0.833598	0.83306	0.832526	0.831987	0.831444	0.830905	0.830355	0.82981	0.829259	0.828707	0.828161
0.0950951	3.79644			0.0950951	0.920759			0.0950951	19001	0.844422	0.844012	0.843598	0.843179	0.842754	0.842326	0.84189	0.841454	0.841007	0.840562	0.840105	0.839649	0.839184	0.838718	0.838245	0.837769	0.837287	0.836801	0.836313	0.835816	0.835321	0.834815	0.834312	0.833799	0.833286	0.832767	0.832245	0.831723	0.831192	0.830665	0.830127	0.829591	0.829051	0.828508	0.827968	0.827416	0.82687	0.826319	0.825766	0.825218
0.0960961	3.79774			0.0960961	0.92069			0.0960961	19201	0.841471	0.841061	0.840645	0.840226	0.8398	0.839372	0.838935	0.838498	0.83805	0.837604	0.837147	0.83669	0.836224	0.835757	0.835283	0.834806	0.834324	0.833837	0.833347	0.83285	0.832354	0.831847	0.831343	0.830829	0.830315	0.829796	0.829273	0.82875	0.828218	0.82769	0.827151	0.826614	0.826073	0.825529	0.824988	0.824435	0.823889	0.823336	0.822782	0.822234
0.0970971	3.79875			0.0970971	0.920636			0.0970971	19401	0.838477	0.838066	0.83765	0.83723	0.836803	0.836374	0.835937	0.835499	0.835051	0.834603	0.834145	0.833688	0.833221	0.832753	0.832278	0.8318	0.831317	0.830829	0.830339	0.829841	0.829344	0.828837	0.828331	0.827816	0.827302	0.826781	0.826258	0.825733	0.8252	0.824671	0.824131	0.823594	0.823052	0.822507	0.821965	0.821411	0.820863	0.82031	0.819755	0.819206
0.0980981	3.79946			0.0980981	0.920598			0.0980981	19601	0.83544	0.835029	0.834612	0.834191	0.833763	0.833334	0.832895	0.832457	0.832008	0.83156	0.831101	0.830642	0.830175	0.829706	0.82923	0.828751	0.828268	0.827779	0.827288	0.826789	0.826291	0.825782	0.825276	0.82476	0.824245	0.823724	0.823199	0.822673	0.82214	0.82161	0.821069	0.82053	0.819987	0.819441	0.818898	0.818344	0.817795	0.817241	0.816685	0.816134
0.0990991	3.79988			0.0990991	0.920575			0.0990991	19801	0.83236	0.831948	0.83153	0.831108	0.83068	0.830249	0.82981	0.829371	0.828921	0.828472	0.828012	0.827553	0.827085	0.826615	0.826138	0.825659	0.825174	0.824684	0.824193	0.823693	0.823194	0.822684	0.822177	0.82166	0.821144	0.820622	0.820096	0.81957	0.819035	0.818504	0.817962	0.817423	0.816879	0.816331	0.815787	0.815232	0.814682	0.814127	0.81357	0.813018
0.1001	3.8			0.1001	0.920569			0.1001	20001	0.829235	0.828822	0.828404	0.827982	0.827552	0.827121	0.826681	0.826241	0.82579	0.825341	0.82488	0.82442	0.823951	0.82348	0.823003	0.822522	0.822037	0.821546	0.821053	0.820552	0.820053	0.819542	0.819034	0.818516	0.817999	0.817476	0.816949	0.816422	0.815886	0.815354	0.814811	0.814271	0.813726	0.813177	0.812632	0.812076	0.811525	0.810969	0.810411	0.809858
0.101101	3.79982			0.101101	0.920579			0.101101	20201	0.826066	0.825653	0.825234	0.824811	0.824381	0.823948	0.823508	0.823066	0.822615	0.822165	0.821703	0.821242	0.820772	0.820301	0.819822	0.819341	0.818854	0.818363	0.817869	0.817367	0.816867	0.816355	0.815846	0.815327	0.814809	0.814285	0.813757	0.813229	0.812692	0.812159	0.811615	0.811074	0.810528	0.809978	0.809432	0.808875	0.808323	0.807766	0.807207	0.806653
0.102102	3.79935			0.102102	0.920604			0.102102	20401	0.822853	0.822438	0.822018	0.821594	0.821164	0.820731	0.820289	0.819847	0.819395	0.818943	0.818481	0.818019	0.817548	0.817076	0.816597	0.816114	0.815627	0.815134	0.81464	0.814137	0.813636	0.813123	0.812613	0.812093	0.811574	0.811049	0.81052	0.809991	0.809453	0.808919	0.808374	0.807831	0.807285	0.806734	0.806187	0.805628	0.805075	0.804517	0.803957	0.803402
0.103103	3.79857			0.103103	0.920645			0.103103	20601	0.819593	0.819178	0.818757	0.818333	0.817901	0.817467	0.817025	0.816582	0.816129	0.815677	0.815213	0.814751	0.814279	0.813806	0.813325	0.812842	0.812354	0.81186	0.811365	0.810861	0.810359	0.809845	0.809334	0.808813	0.808293	0.807767	0.807237	0.806707	0.806168	0.805633	0.805087	0.804543	0.803995	0.803444	0.802896	0.802336	0.801782	0.801222	0.800661	0.800105
0.104104	3.79751			0.104104	0.920702			0.104104	20801	0.816288	0.815872	0.815451	0.815025	0.814593	0.814158	0.813715	0.813271	0.812817	0.812364	0.8119	0.811436	0.810963	0.810489	0.810008	0.809524	0.809035	0.80854	0.808043	0.807539	0.807036	0.806521	0.806009	0.805487	0.804966	0.804439	0.803908	0.803376	0.802837	0.802301	0.801753	0.801209	0.80066	0.800107	0.799558	0.798997	0.798442	0.797881	0.797319	0.796762
0.105105	3.79614			0.105105	0.920775			0.105105	21001	0.812937	0.81252	0.812097	0.811671	0.811238	0.810802	0.810358	0.809914	0.809459	0.809005	0.80854	0.808075	0.807601	0.807126	0.806644	0.806159	0.805669	0.805173	0.804676	0.80417	0.803666	0.80315	0.802637	0.802114	0.801592	0.801064	0.800532	0.799999	0.799458	0.798921	0.798373	0.797828	0.797277	0.796724	0.796173	0.795612	0.795055	0.794493	0.79393	0.793372
0.106106	3.79448			0.106106	0.920864			0.106106	21201	0.809538	0.809121	0.808697	0.80827	0.807836	0.8074	0.806955	0.806509	0.806053	0.805598	0.805132	0.804667	0.804192	0.803716	0.803233	0.802747	0.802256	0.801759	0.801261	0.800754	0.800249	0.799732	0.799218	0.798694	0.798171	0.797641	0.797108	0.796575	0.796033	0.795495	0.794945	0.794399	0.793848	0.793293	0.792741	0.792178	0.791621	0.791058	0.790493	0.789934
0.107107	3.79253			0.107107	0.920968			0.107107	21401	0.806092	0.805674	0.80525	0.804822	0.804387	0.803949	0.803503	0.803057	0.8026	0.802144	0.801677	0.801211	0.800735	0.800259	0.799774	0.799287	0.798795	0.798297	0.797798	0.79729	0.796784	0.796266	0.795751	0.795226	0.794702	0.794171	0.793637	0.793103	0.79256	0.79202	0.79147	0.790922	0.79037	0.789814	0.789261	0.788697	0.788139	0.787575	0.787009	0.786448
0.108108	3.79028			0.108108	0.921089			0.108108	21601	0.802598	0.802179	0.801754	0.801325	0.800889	0.800451	0.800004	0.799557	0.799099	0.798642	0.798174	0.797707	0.79723	0.796753	0.796267	0.795779	0.795286	0.794788	0.794287	0.793778	0.793271	0.792752	0.792236	0.79171	0.791184	0.790653	0.790118	0.789582	0.789038	0.788498	0.787946	0.787397	0.786843	0.786286	0.785733	0.785167	0.784608	0.784042	0.783476	0.782914
0.109109	3.78774			0.109109	0.921225			0.109109	21801	0.799056	0.798636	0.79821	0.79778	0.797343	0.796904	0.796456	0.796008	0.795549	0.795092	0.794623	0.794154	0.793677	0.793198	0.792712	0.792223	0.791728	0.791229	0.790727	0.790217	0.789709	0.789189	0.788672	0.788145	0.787618	0.787086	0.786549	0.786013	0.785467	0.784926	0.784373	0.783823	0.783268	0.78271	0.782155	0.781589	0.781028	0.780461	0.779893	0.779331
0.11011	3.7849			0.11011	0.921376			0.11011	22001	0.795464	0.795043	0.794616	0.794186	0.793748	0.793308	0.792859	0.79241	0.79195	0.791492	0.791022	0.790553	0.790074	0.789594	0.789107	0.788617	0.788121	0.787621	0.787118	0.786607	0.786098	0.785577	0.785058	0.78453	0.784002	0.783469	0.782931	0.782393	0.781847	0.781304	0.78075	0.780199	0.779643	0.779084	0.778528	0.77796	0.777398	0.77683	0.776261	0.775697
0.111111	3.78177			0.111111	0.921544			0.111111	22201	0.791823	0.791401	0.790973	0.790542	0.790103	0.789662	0.789212	0.788762	0.788302	0.787842	0.787371	0.786901	0.786421	0.78594	0.785452	0.784961	0.784464	0.783963	0.783459	0.782947	0.782436	0.781914	0.781395	0.780866	0.780337	0.779802	0.779263	0.778724	0.778176	0.777633	0.777078	0.776525	0.775968	0.775407	0.77485	0.774281	0.773718	0.773149	0.772579	0.772014
0.112112	3.77835			0.112112	0.921726			0.112112	22401	0.788131	0.787708	0.78728	0.786847	0.786408	0.785966	0.785515	0.785064	0.784602	0.784142	0.78367	0.783199	0.782718	0.782236	0.781747	0.781254	0.780757	0.780254	0.779749	0.779236	0.778725	0.778201	0.777681	0.77715	0.77662	0.776084	0.775545	0.775004	0.774455	0.77391	0.773354	0.772801	0.772242	0.77168	0.771122	0.770552	0.769987	0.769417	0.768846	0.768279
0.113113	3.77463			0.113113	0.921925			0.113113	22601	0.784389	0.783965	0.783535	0.783102	0.782661	0.782219	0.781767	0.781315	0.780852	0.780391	0.779918	0.779445	0.778963	0.778481	0.77799	0.777497	0.776998	0.776494	0.775989	0.775474	0.774962	0.774437	0.773916	0.773384	0.772852	0.772315	0.771775	0.771233	0.770683	0.770137	0.769579	0.769024	0.768465	0.767902	0.767342	0.766771	0.766205	0.765634	0.765061	0.764493
0.114114	3.77063			0.114114	0.922139			0.114114	22801	0.780595	0.78017	0.77974	0.779305	0.778864	0.77842	0.777967	0.777514	0.77705	0.776588	0.776114	0.77564	0.775158	0.774674	0.774182	0.773688	0.773188	0.772683	0.772176	0.771661	0.771147	0.770621	0.770098	0.769566	0.769033	0.768495	0.767953	0.76741	0.766859	0.766311	0.765753	0.765197	0.764636	0.764071	0.76351	0.762938	0.762371	0.761798	0.761224	0.760655
0.115115	3.76634			0.115115	0.92236			0.115115	23001	0.776749	0.776323	0.775892	0.775456	0.775014	0.774569	0.774115	0.773661	0.773197	0.772733	0.772258	0.771783	0.771299	0.770814	0.770322	0.769826	0.769325	0.768819	0.768311	0.767795	0.76728	0.766753	0.766229	0.765695	0.765161	0.764622	0.764078	0.763535	0.762982	0.762433	0.761873	0.761316	0.760754	0.760188	0.759626	0.759052	0.758484	0.75791	0.757335	0.756764
0.116116	3.76175			0.116116	0.922595			0.116116	23201	0.77285	0.772423	0.771991	0.771555	0.771111	0.770665	0.770211	0.769755	0.76929	0.768825	0.768349	0.767873	0.767388	0.766902	0.766408	0.765912	0.76541	0.764903	0.764393	0.763876	0.763359	0.762831	0.762306	0.761771	0.761236	0.760695	0.760151	0.759606	0.759052	0.758502	0.757941	0.757382	0.756819	0.756252	0.755688	0.755113	0.754544	0.753968	0.753392	0.75282
0.117117	3.75688			0.117117	0.922845			0.117117	23401	0.768898	0.76847	0.768037	0.7676	0.767155	0.766708	0.766252	0.765796	0.765329	0.764864	0.764386	0.76391	0.763424	0.762936	0.762441	0.761944	0.761441	0.760932	0.760422	0.759903	0.759385	0.758856	0.75833	0.757793	0.757257	0.756715	0.756169	0.755623	0.755068	0.754517	0.753954	0.753394	0.75283	0.752261	0.751697	0.75112	0.750549	0.749973	0.749395	0.748822
0.118118	3.75173			0.118118	0.923109			0.118118	23601	0.764892	0.764463	0.764029	0.76359	0.763145	0.762697	0.76224	0.761783	0.761315	0.760848	0.76037	0.759892	0.759405	0.758916	0.75842	0.757921	0.757417	0.756907	0.756396	0.755876	0.755357	0.754827	0.754299	0.753761	0.753224	0.752681	0.752134	0.751586	0.75103	0.750477	0.749913	0.749352	0.748786	0.748217	0.74765	0.747073	0.7465	0.745923	0.745343	0.744769
0.119119	3.74629			0.119119	0.923388			0.119119	23801	0.760831	0.760401	0.759966	0.759526	0.75908	0.758631	0.758173	0.757715	0.757246	0.756778	0.756298	0.755819	0.755331	0.754841	0.754344	0.753844	0.753339	0.752828	0.752315	0.751794	0.751274	0.750742	0.750213	0.749674	0.749136	0.748591	0.748043	0.747494	0.746936	0.746382	0.745817	0.745255	0.744687	0.744116	0.743549	0.74297	0.742396	0.741817	0.741236	0.74066
0.12012	3.74057			0.12012	0.923681			0.12012	24001	0.756715	0.756284	0.755847	0.755407	0.754959	0.754509	0.75405	0.753591	0.753121	0.752652	0.752171	0.751691	0.751202	0.750711	0.750212	0.749711	0.749205	0.748692	0.748178	0.747656	0.747135	0.746602	0.746072	0.745531	0.744991	0.744446	0.743896	0.743346	0.742787	0.742232	0.741665	0.741101	0.740532	0.73996	0.739391	0.738811	0.738236	0.737655	0.737073	0.736496
0.121121	3.73456			0.121121	0.923989			0.121121	24201	0.752542	0.752111	0.751673	0.751231	0.750783	0.750332	0.749872	0.749411	0.74894	0.74847	0.747988	0.747507	0.747016	0.746524	0.746024	0.745522	0.745014	0.744501	0.743985	0.743462	0.742939	0.742405	0.741874	0.741332	0.740791	0.740244	0.739693	0.739141	0.738581	0.738024	0.737456	0.736891	0.736321	0.735747	0.735177	0.734595	0.734019	0.733437	0.732853	0.732275
0.122122	3.72828			0.122122	0.924308			0.122122	24401	0.748313	0.74788	0.747442	0.746999	0.746549	0.746097	0.745636	0.745174	0.744702	0.74423	0.743747	0.743265	0.742773	0.74228	0.741779	0.741275	0.740766	0.740252	0.739735	0.73921	0.738687	0.738151	0.737618	0.737075	0.736533	0.735984	0.735432	0.734879	0.734317	0.733759	0.73319	0.732623	0.732052	0.731477	0.730905	0.730322	0.729744	0.729161	0.728575	0.727996
0.123123	3.72171			0.123123	0.924631			0.123123	24601	0.744026	0.743592	0.743153	0.742709	0.742258	0.741805	0.741342	0.74088	0.740406	0.739934	0.739449	0.738966	0.738473	0.737978	0.737476	0.736971	0.736461	0.735945	0.735427	0.734901	0.734376	0.733839	0.733305	0.732761	0.732217	0.731667	0.731113	0.730559	0.729996	0.729437	0.728866	0.728298	0.727725	0.727148	0.726575	0.725991	0.725411	0.724826	0.72424	0.723659
0.124124	3.71487			0.124124	0.924967			0.124124	24801	0.739681	0.739246	0.738805	0.738361	0.737909	0.737454	0.736991	0.736527	0.736052	0.735578	0.735093	0.734608	0.734114	0.733618	0.733115	0.732609	0.732097	0.73158	0.731061	0.730533	0.730007	0.729469	0.728933	0.728388	0.727842	0.727291	0.726736	0.72618	0.725616	0.725055	0.724483	0.723913	0.723339	0.722761	0.722187	0.7216	0.72102	0.720433	0.719845	0.719262
0.125125	3.70775			0.125125	0.925317			0.125125	25001	0.735277	0.734841	0.734399	0.733953	0.7335	0.733044	0.73258	0.732115	0.731639	0.731164	0.730677	0.730191	0.729696	0.729199	0.728694	0.728187	0.727674	0.727155	0.726635	0.726106	0.725578	0.725039	0.724502	0.723955	0.723408	0.722855	0.722299	0.721742	0.721176	0.720614	0.72004	0.719469	0.718893	0.718314	0.717738	0.71715	0.716568	0.71598	0.715391	0.714806
0.126126	3.70036			0.126126	0.925681			0.126126	25201	0.730813	0.730376	0.729933	0.729486	0.729031	0.728575	0.728109	0.727643	0.727165	0.726689	0.726201	0.725714	0.725217	0.724719	0.724213	0.723704	0.72319	0.722671	0.722149	0.721618	0.721089	0.720548	0.72001	0.719462	0.718914	0.71836	0.717802	0.717243	0.716676	0.716112	0.715537	0.714965	0.714387	0.713806	0.713229	0.71264	0.712056	0.711467	0.710875	0.71029
0.127127	3.6927			0.127127	0.926058			0.127127	25401	0.726289	0.72585	0.725406	0.724958	0.724502	0.724044	0.723577	0.72311	0.722631	0.722154	0.721665	0.721176	0.720678	0.720179	0.719672	0.719161	0.718646	0.718125	0.717602	0.71707	0.716539	0.715997	0.715458	0.714908	0.714358	0.713803	0.713243	0.712683	0.712114	0.711549	0.710973	0.710399	0.70982	0.709238	0.708659	0.708068	0.707483	0.706892	0.706299	0.705712
0.128128	3.68476			0.128128	0.926438			0.128128	25601	0.721703	0.721263	0.720818	0.720368	0.719911	0.719452	0.718984	0.718515	0.718036	0.717557	0.717067	0.716577	0.716077	0.715577	0.715068	0.714557	0.71404	0.713517	0.712993	0.712459	0.711928	0.711384	0.710843	0.710292	0.709741	0.709184	0.708623	0.708061	0.707491	0.706925	0.706346	0.705771	0.705191	0.704607	0.704026	0.703434	0.702847	0.702254	0.70166	0.701071
0.129129	3.67656			0.129129	0.926826			0.129129	25801	0.717054	0.716614	0.716167	0.715716	0.715258	0.714798	0.714329	0.713859	0.713378	0.712898	0.712406	0.711915	0.711414	0.710912	0.710402	0.709889	0.709371	0.708847	0.708321	0.707787	0.707253	0.706708	0.706166	0.705613	0.705061	0.704502	0.70394	0.703377	0.702805	0.702237	0.701657	0.70108	0.700498	0.699913	0.699331	0.698737	0.698148	0.697554	0.696958	0.696368
0.13013	3.66809			0.13013	0.927226			0.13013	26001	0.712343	0.711901	0.711453	0.711001	0.710542	0.71008	0.70961	0.709138	0.708656	0.708175	0.707682	0.70719	0.706687	0.706184	0.705673	0.705159	0.704639	0.704114	0.703586	0.70305	0.702516	0.701969	0.701425	0.700871	0.700317	0.699757	0.699193	0.698628	0.698055	0.697485	0.696904	0.696326	0.695742	0.695155	0.694571	0.693976	0.693386	0.69279	0.692193	0.691601
0.131131	3.65936			0.131131	0.927639			0.131131	26201	0.707567	0.707124	0.706675	0.706222	0.705762	0.705299	0.704827	0.704354	0.703871	0.703388	0.702894	0.7024	0.701897	0.701392	0.700879	0.700363	0.699842	0.699316	0.698787	0.698249	0.697713	0.697165	0.69662	0.696064	0.695508	0.694947	0.694382	0.693816	0.69324	0.692669	0.692086	0.691506	0.690921	0.690333	0.689747	0.68915	0.688559	0.687961	0.687362	0.686769
0.132132	3.65037			0.132132	0.928064			0.132132	26401	0.702727	0.702283	0.701832	0.701378	0.700916	0.700452	0.699979	0.699505	0.69902	0.698536	0.698041	0.697546	0.697041	0.696534	0.69602	0.695503	0.694981	0.694453	0.693922	0.693383	0.692846	0.692296	0.691749	0.691192	0.690635	0.690072	0.689505	0.688937	0.68836	0.687788	0.687203	0.686622	0.686035	0.685445	0.684858	0.684259	0.683666	0.683067	0.682466	0.681871
0.133133	3.64111			0.133133	0.928485			0.133133	26601	0.697821	0.697375	0.696924	0.696468	0.696005	0.69554	0.695065	0.69459	0.694104	0.693619	0.693121	0.692625	0.692119	0.691611	0.691096	0.690577	0.690053	0.689523	0.688992	0.688451	0.687912	0.687361	0.686812	0.686253	0.685695	0.68513	0.684562	0.683993	0.683414	0.68284	0.682254	0.68167	0.681082	0.68049	0.679902	0.679301	0.678706	0.678105	0.677503	0.676906
0.134134	3.6316			0.134134	0.928917			0.134134	26801	0.692848	0.692401	0.691948	0.691492	0.691027	0.69056	0.690084	0.689608	0.68912	0.688634	0.688135	0.687638	0.68713	0.686621	0.686104	0.685584	0.685058	0.684527	0.683994	0.683452	0.682911	0.682358	0.681808	0.681248	0.680688	0.680122	0.679551	0.678981	0.6784	0.677825	0.677237	0.676652	0.676062	0.675468	0.674878	0.674276	0.673679	0.673077	0.672473	0.671874
0.135135	3.62183			0.135135	0.92936			0.135135	27001	0.687807	0.687359	0.686905	0.686447	0.685981	0.685513	0.685036	0.684558	0.684069	0.683581	0.683081	0.682582	0.682073	0.681562	0.681044	0.680522	0.679995	0.679463	0.678928	0.678384	0.677842	0.677288	0.676736	0.676174	0.675612	0.675045	0.674473	0.6739	0.673319	0.672741	0.672152	0.671565	0.670973	0.670378	0.669786	0.669182	0.668584	0.667979	0.667374	0.666773
0.136136	3.61182			0.136136	0.929815			0.136136	27201	0.682698	0.682249	0.681793	0.681334	0.680867	0.680397	0.679919	0.67944	0.678949	0.67846	0.677958	0.677458	0.676947	0.676435	0.675915	0.675392	0.674864	0.674329	0.673793	0.673248	0.672704	0.672148	0.671595	0.671031	0.670468	0.669898	0.669325	0.668751	0.668167	0.667588	0.666997	0.666409	0.665815	0.665218	0.664624	0.664019	0.663419	0.662813	0.662205	0.661603
0.137137	3.60155			0.137137	0.930267			0.137137	27401	0.677519	0.677069	0.676612	0.676151	0.675683	0.675212	0.674732	0.674251	0.673759	0.673269	0.672766	0.672264	0.671751	0.671238	0.670716	0.670192	0.669662	0.669126	0.668588	0.668041	0.667496	0.666938	0.666384	0.665818	0.665253	0.664682	0.664107	0.663531	0.662946	0.662365	0.661772	0.661182	0.660587	0.659988	0.659393	0.658785	0.658183	0.657575	0.656966	0.656362
0.138138	3.59103			0.138138	0.930727			0.138138	27601	0.67227	0.671818	0.67136	0.670898	0.670428	0.669956	0.669474	0.668992	0.668499	0.668007	0.667502	0.666999	0.666485	0.66597	0.665447	0.664921	0.664389	0.663852	0.663312	0.662764	0.662217	0.661657	0.661101	0.660534	0.659967	0.659394	0.658818	0.65824	0.657653	0.657071	0.656476	0.655884	0.655287	0.654686	0.654089	0.65348	0.652876	0.652267	0.651655	0.65105
0.139139	3.58027			0.139139	0.931197			0.139139	27801	0.666949	0.666495	0.666036	0.665572	0.665101	0.664628	0.664145	0.663661	0.663166	0.662673	0.662167	0.661662	0.661146	0.66063	0.660105	0.659577	0.659044	0.658505	0.657964	0.657414	0.656866	0.656304	0.655746	0.655178	0.654609	0.654035	0.653456	0.652877	0.652288	0.651704	0.651107	0.650514	0.649915	0.649312	0.648713	0.648102	0.647497	0.646885	0.646272	0.645665
0.14014	3.56927			0.14014	0.931677			0.14014	28001	0.661555	0.6611	0.660639	0.660174	0.659702	0.659227	0.658742	0.658257	0.657761	0.657266	0.656758	0.656252	0.655735	0.655217	0.654691	0.654161	0.653626	0.653086	0.652543	0.651991	0.651441	0.650878	0.650319	0.649748	0.649178	0.648602	0.648021	0.64744	0.64685	0.646264	0.645665	0.64507	0.644469	0.643865	0.643264	0.642651	0.642044	0.64143	0.640815	0.640206
0.141141	3.55802			0.141141	0.93215			0.141141	28201	0.656087	0.655631	0.655169	0.654702	0.654228	0.653752	0.653266	0.652779	0.652282	0.651785	0.651276	0.650768	0.650249	0.64973	0.649202	0.648671	0.648134	0.647592	0.647048	0.646494	0.645942	0.645378	0.644816	0.644244	0.643672	0.643094	0.642512	0.641929	0.641337	0.640749	0.640149	0.639551	0.638949	0.638343	0.63774	0.637125	0.636516	0.635901	0.635284	0.634673
0.142142	3.54654			0.142142	0.932633			0.142142	28401	0.650544	0.650087	0.649623	0.649155	0.64868	0.648202	0.647715	0.647226	0.646727	0.646229	0.645718	0.645209	0.644688	0.644167	0.643638	0.643105	0.642567	0.642023	0.641477	0.640922	0.640368	0.639802	0.639239	0.638665	0.638091	0.637511	0.636927	0.636342	0.635748	0.635158	0.634556	0.633957	0.633353	0.632745	0.63214	0.631523	0.630912	0.630295	0.629676	0.629063
0.143143	3.53483			0.143143	0.933126			0.143143	28601	0.644926	0.644467	0.644002	0.643532	0.643055	0.642576	0.642087	0.641597	0.641097	0.640597	0.640085	0.639573	0.639051	0.638528	0.637997	0.637463	0.636923	0.636378	0.63583	0.635273	0.634717	0.634149	0.633584	0.633008	0.632433	0.631851	0.631265	0.630679	0.630083	0.629491	0.628887	0.628286	0.62768	0.62707	0.626464	0.625845	0.625232	0.624613	0.623992	0.623377
0.144144	3.52288			0.144144	0.933617			0.144144	28801	0.63923	0.63877	0.638303	0.637832	0.637354	0.636873	0.636382	0.635891	0.635389	0.634887	0.634373	0.63386	0.633337	0.632812	0.632279	0.631743	0.631202	0.630654	0.630105	0.629546	0.628989	0.628419	0.627852	0.627275	0.626697	0.626114	0.625526	0.624938	0.62434	0.623746	0.62314	0.622537	0.621929	0.621317	0.620709	0.620088	0.619473	0.618852	0.618229	0.617612
0.145145	3.51071			0.145145	0.934111			0.145145	29001	0.633456	0.632994	0.632526	0.632053	0.631573	0.631091	0.630599	0.630106	0.629602	0.629099	0.628583	0.628069	0.627544	0.627017	0.626483	0.625945	0.625402	0.624853	0.624301	0.623741	0.623182	0.62261	0.622041	0.621462	0.620883	0.620297	0.619707	0.619117	0.618517	0.617922	0.617314	0.616709	0.616099	0.615485	0.614875	0.614252	0.613635	0.613012	0.612387	0.611768
0.146146	3.49831			0.146146	0.934613			0.146146	29201	0.627602	0.627138	0.626669	0.626195	0.625713	0.625229	0.624735	0.624241	0.623735	0.623231	0.622714	0.622197	0.62167	0.621142	0.620606	0.620067	0.619522	0.618971	0.618417	0.617855	0.617294	0.616721	0.61615	0.615569	0.614988	0.6144	0.613809	0.613216	0.612615	0.612017	0.611407	0.6108	0.610188	0.609572	0.60896	0.608335	0.607716	0.607091	0.606464	0.605843
0.147147	3.48569			0.147147	0.935119			0.147147	29401	0.621667	0.621202	0.620731	0.620256	0.619772	0.619287	0.618791	0.618295	0.617788	0.617282	0.616763	0.616245	0.615716	0.615186	0.614648	0.614107	0.61356	0.613007	0.612452	0.611888	0.611326	0.61075	0.610178	0.609594	0.609011	0.608422	0.607828	0.607234	0.60663	0.606031	0.605419	0.60481	0.604196	0.603578	0.602964	0.602337	0.601715	0.601088	0.600459	0.599836
0.148148	3.47285			0.148148	0.93562			0.148148	29601	0.61565	0.615184	0.614711	0.614234	0.613749	0.613262	0.612765	0.612267	0.611758	0.61125	0.61073	0.61021	0.609679	0.609148	0.608608	0.608065	0.607516	0.606962	0.606405	0.605839	0.605274	0.604697	0.604122	0.603537	0.602952	0.602361	0.601765	0.601169	0.600563	0.599962	0.599348	0.598737	0.598121	0.597501	0.596884	0.596255	0.595632	0.595003	0.594371	0.593746
0.149149	3.45979			0.149149	0.936131			0.149149	29801	0.60955	0.609082	0.608608	0.608129	0.607643	0.607154	0.606655	0.606156	0.605645	0.605135	0.604613	0.604091	0.603559	0.603026	0.602484	0.601939	0.601389	0.600832	0.600273	0.599705	0.599139	0.598559	0.597983	0.597396	0.596809	0.596216	0.595618	0.59502	0.594412	0.593809	0.593192	0.592579	0.591961	0.591339	0.59072	0.590089	0.589464	0.588832	0.588199	0.587572
0.15015	3.44652			0.15015	0.936644			0.15015	30001	0.603365	0.602896	0.60242	0.601939	0.601451	0.60096	0.60046	0.599959	0.599447	0.598935	0.598411	0.597888	0.597354	0.596818	0.596275	0.595728	0.595176	0.594617	0.594057	0.593487	0.592918	0.592337	0.591759	0.591169	0.59058	0.589985	0.589385	0.588785	0.588175	0.58757	0.586951	0.586336	0.585716	0.585091	0.584471	0.583837	0.58321	0.582576	0.581941	0.581311
0.151151	3.43305			0.151151	0.937152			0.151151	30201	0.597094	0.596623	0.596145	0.595663	0.595173	0.594681	0.594179	0.593676	0.593162	0.592649	0.592123	0.591598	0.591062	0.590525	0.589979	0.589431	0.588876	0.588316	0.587753	0.587181	0.586611	0.586028	0.585447	0.584856	0.584265	0.583667	0.583066	0.582463	0.581851	0.581244	0.580623	0.580006	0.579383	0.578757	0.578134	0.577498	0.576869	0.576233	0.575595	0.574963
0.152152	3.41936			0.152152	0.937668			0.152152	30401	0.590736	0.590263	0.589783	0.5893	0.588808	0.588314	0.58781	0.587306	0.58679	0.586275	0.585747	0.58522	0.584682	0.584143	0.583596	0.583045	0.582489	0.581927	0.581362	0.580788	0.580216	0.57963	0.579048	0.578454	0.577861	0.577262	0.576658	0.576053	0.575439	0.574829	0.574207	0.573587	0.572963	0.572334	0.571709	0.571071	0.570439	0.569801	0.569161	0.568527
0.153153	3.40548			0.153153	0.938186			0.153153	30601	0.584288	0.583814	0.583333	0.582847	0.582354	0.581858	0.581352	0.580846	0.580328	0.579811	0.579282	0.578753	0.578213	0.577672	0.577123	0.57657	0.576012	0.575448	0.574881	0.574305	0.573731	0.573143	0.572559	0.571963	0.571368	0.570766	0.57016	0.569554	0.568937	0.568325	0.567701	0.567079	0.566452	0.565821	0.565194	0.564553	0.563919	0.563279	0.562637	0.562001
0.154154	3.39139			0.154154	0.938699			0.154154	30801	0.57775	0.577274	0.576791	0.576304	0.575809	0.575312	0.574804	0.574296	0.573776	0.573257	0.572726	0.572195	0.571653	0.571111	0.57056	0.570005	0.569445	0.568878	0.56831	0.567731	0.567155	0.566565	0.565979	0.565381	0.564784	0.56418	0.563572	0.562963	0.562344	0.56173	0.561103	0.560479	0.55985	0.559217	0.558587	0.557945	0.557308	0.556666	0.556021	0.555382
0.155155	3.37711			0.155155	0.939218			0.155155	31001	0.571121	0.570643	0.570158	0.569669	0.569172	0.568673	0.568164	0.567654	0.567132	0.566611	0.566078	0.565545	0.565002	0.564457	0.563904	0.563347	0.562785	0.562216	0.561646	0.561065	0.560487	0.559895	0.559307	0.558707	0.558107	0.557501	0.55689	0.556279	0.555659	0.555042	0.554413	0.553787	0.553155	0.552519	0.551888	0.551243	0.550604	0.549959	0.549312	0.548671
0.156156	3.36264			0.156156	0.939736			0.156156	31201	0.564397	0.563918	0.563431	0.562941	0.562442	0.561941	0.56143	0.560918	0.560394	0.559872	0.559336	0.558802	0.558256	0.557709	0.557154	0.556595	0.556031	0.55546	0.554888	0.554305	0.553725	0.553131	0.55254	0.551938	0.551336	0.550728	0.550115	0.549502	0.548878	0.54826	0.547628	0.547	0.546366	0.545728	0.545093	0.544446	0.543805	0.543158	0.542508	0.541865
0.157157	3.34798			0.157157	0.940251			0.157157	31401	0.557579	0.557098	0.55661	0.556117	0.555617	0.555114	0.554601	0.554087	0.553561	0.553037	0.552499	0.551963	0.551415	0.550866	0.550309	0.549748	0.549182	0.548609	0.548034	0.54745	0.546867	0.546271	0.545678	0.545073	0.544469	0.543859	0.543244	0.542628	0.542003	0.541382	0.540747	0.540117	0.53948	0.53884	0.538203	0.537554	0.53691	0.53626	0.535609	0.534963
0.158158	3.33313			0.158158	0.940773			0.158158	31601	0.550665	0.550181	0.549692	0.549197	0.548695	0.54819	0.547675	0.547159	0.546632	0.546105	0.545566	0.545027	0.544477	0.543926	0.543367	0.542804	0.542236	0.541661	0.541083	0.540497	0.539912	0.539313	0.538718	0.538111	0.537505	0.536892	0.536275	0.535657	0.535029	0.534406	0.533769	0.533136	0.532497	0.531854	0.531215	0.530563	0.529917	0.529265	0.528611	0.527963
0.159159	3.3181			0.159159	0.941287			0.159159	31801	0.543652	0.543167	0.542675	0.542179	0.541674	0.541168	0.540651	0.540133	0.539603	0.539075	0.538533	0.537993	0.537441	0.536888	0.536326	0.535761	0.535191	0.534613	0.534034	0.533445	0.532858	0.532257	0.53166	0.531051	0.530442	0.529827	0.529207	0.528587	0.527956	0.527331	0.526692	0.526056	0.525415	0.52477	0.524128	0.523473	0.522825	0.52217	0.521514	0.520863
0.16016	3.3029			0.16016	0.941804			0.16016	32001	0.536539	0.536052	0.535558	0.53506	0.534554	0.534045	0.533526	0.533007	0.532475	0.531944	0.531401	0.530858	0.530304	0.529749	0.529185	0.528618	0.528045	0.527466	0.526884	0.526293	0.525703	0.5251	0.524501	0.523889	0.523278	0.52266	0.522038	0.521416	0.520783	0.520155	0.519513	0.518875	0.518232	0.517584	0.51694	0.516283	0.515632	0.514974	0.514315	0.513662
0.161161	3.28752			0.161161	0.942324			0.161161	32201	0.529325	0.528836	0.52834	0.52784	0.527332	0.526821	0.5263	0.525778	0.525245	0.524712	0.524166	0.523621	0.523065	0.522508	0.521942	0.521373	0.520797	0.520216	0.519632	0.519038	0.518447	0.517841	0.517239	0.516625	0.516012	0.515392	0.514767	0.514142	0.513507	0.512876	0.512232	0.511592	0.510945	0.510295	0.509649	0.508989	0.508335	0.507675	0.507013	0.506358
0.162162	3.27197			0.162162	0.942835			0.162162	32401	0.522007	0.521516	0.521019	0.520517	0.520006	0.519493	0.51897	0.518447	0.517911	0.517376	0.516828	0.516281	0.515723	0.515163	0.514595	0.514023	0.513446	0.512862	0.512276	0.51168	0.511086	0.510478	0.509873	0.509257	0.508641	0.508019	0.507392	0.506764	0.506126	0.505493	0.504847	0.504203	0.503555	0.502902	0.502253	0.50159	0.500934	0.500272	0.499607	0.498949
0.163163	3.25625			0.163163	0.943351			0.163163	32601	0.514584	0.514091	0.513592	0.513088	0.512575	0.51206	0.511535	0.511009	0.510471	0.509934	0.509384	0.508835	0.508275	0.507713	0.507142	0.506568	0.505989	0.505402	0.504814	0.504215	0.503619	0.503009	0.502402	0.501783	0.501165	0.50054	0.49991	0.49928	0.49864	0.498004	0.497355	0.496709	0.496058	0.495402	0.49475	0.494085	0.493426	0.492761	0.492094	0.491433
0.164164	3.24038			0.164164	0.943862			0.164164	32801	0.507054	0.506559	0.506057	0.505551	0.505037	0.50452	0.503993	0.503465	0.502925	0.502386	0.501833	0.501282	0.500719	0.500155	0.499582	0.499006	0.498424	0.497835	0.497244	0.496643	0.496044	0.495432	0.494822	0.494201	0.49358	0.492952	0.49232	0.491688	0.491045	0.490406	0.489755	0.489106	0.488452	0.487794	0.48714	0.486472	0.48581	0.485142	0.484472	0.483809
0.165165	3.22434			0.165165	0.944372			0.165165	33001	0.499415	0.498918	0.498414	0.497906	0.49739	0.49687	0.496341	0.495811	0.495269	0.494727	0.494173	0.493619	0.493054	0.492487	0.491912	0.491334	0.490749	0.490158	0.489565	0.488961	0.48836	0.487745	0.487133	0.486509	0.485885	0.485255	0.484621	0.483985	0.48334	0.482699	0.482044	0.481393	0.480736	0.480075	0.479418	0.478748	0.478084	0.477413	0.47674	0.476074
0.166166	3.20815			0.166166	0.944885			0.166166	33201	0.491665	0.491166	0.49066	0.49015	0.489631	0.48911	0.488578	0.488046	0.487501	0.486958	0.486401	0.485845	0.485277	0.484709	0.484131	0.48355	0.482963	0.482369	0.481774	0.481168	0.480564	0.479946	0.479331	0.478705	0.478079	0.477446	0.476809	0.476171	0.475523	0.474879	0.474222	0.473568	0.472909	0.472245	0.471585	0.470912	0.470245	0.469571	0.468895	0.468226
0.167167	3.19181			0.167167	0.945388			0.167167	33401	0.483802	0.483301	0.482793	0.48228	0.48176	0.481236	0.480702	0.480168	0.479621	0.479075	0.478516	0.477957	0.477387	0.476816	0.476236	0.475653	0.475063	0.474467	0.473869	0.473261	0.472654	0.472034	0.471416	0.470787	0.470159	0.469523	0.468883	0.468243	0.467592	0.466945	0.466285	0.465629	0.464966	0.4643	0.463637	0.462961	0.462291	0.461615	0.460936	0.460264
0.168168	3.17532			0.168168	0.945895			0.168168	33601	0.475824	0.47532	0.47481	0.474296	0.473773	0.473247	0.472711	0.472174	0.471625	0.471077	0.470515	0.469954	0.469382	0.468808	0.468226	0.46764	0.467048	0.466449	0.465848	0.465238	0.464628	0.464005	0.463386	0.462754	0.462122	0.461484	0.460842	0.460198	0.459544	0.458895	0.458232	0.457573	0.456908	0.456238	0.455573	0.454894	0.454221	0.453542	0.45286	0.452185
0.169169	3.1587			0.169169	0.946396			0.169169	33801	0.467728	0.467223	0.466711	0.466194	0.465669	0.465141	0.464602	0.464063	0.463511	0.462961	0.462397	0.461834	0.461259	0.460683	0.460098	0.459509	0.458915	0.458314	0.45771	0.457097	0.456485	0.455859	0.455237	0.454602	0.453968	0.453327	0.452682	0.452035	0.451379	0.450727	0.450061	0.449399	0.448731	0.448058	0.44739	0.446708	0.446032	0.44535	0.444666	0.443988
0.17017	3.14193			0.17017	0.946896			0.17017	34001	0.459514	0.459006	0.458492	0.457973	0.457445	0.456915	0.456374	0.455833	0.455279	0.454726	0.454159	0.453593	0.453016	0.452438	0.45185	0.451259	0.450662	0.450058	0.449452	0.448836	0.448221	0.447593	0.446967	0.44633	0.445693	0.44505	0.444401	0.443752	0.443093	0.442438	0.441769	0.441104	0.440433	0.439758	0.439087	0.438401	0.437723	0.437038	0.43635	0.435669
0.171171	3.12503			0.171171	0.947395			0.171171	34201	0.451178	0.450668	0.450151	0.44963	0.4491	0.448567	0.448024	0.44748	0.446924	0.446368	0.445799	0.445231	0.444651	0.44407	0.44348	0.442886	0.442287	0.44168	0.441071	0.440452	0.439835	0.439204	0.438576	0.437936	0.437296	0.436649	0.435998	0.435346	0.434684	0.434026	0.433354	0.432686	0.432012	0.431334	0.43066	0.429972	0.42929	0.428602	0.427911	0.427227
0.172172	3.108			0.172172	0.947887			0.172172	34401	0.442718	0.442206	0.441687	0.441163	0.440631	0.440096	0.43955	0.439004	0.438445	0.437887	0.437315	0.436745	0.436162	0.435578	0.434986	0.434389	0.433787	0.433178	0.432566	0.431944	0.431324	0.43069	0.430059	0.429416	0.428774	0.428124	0.42747	0.426815	0.42615	0.425489	0.424815	0.424143	0.423466	0.422785	0.422108	0.421416	0.420732	0.42004	0.419347	0.41866
0.173173	3.09084			0.173173	0.948383			0.173173	34601	0.434132	0.433617	0.433096	0.43257	0.432035	0.431498	0.430949	0.430401	0.429839	0.429279	0.428705	0.428131	0.427546	0.42696	0.426365	0.425765	0.42516	0.424548	0.423934	0.423309	0.422687	0.422049	0.421416	0.42077	0.420124	0.419472	0.418815	0.418157	0.417488	0.416825	0.416147	0.415473	0.414793	0.414108	0.413428	0.412733	0.412046	0.411351	0.410654	0.409964
0.174174	3.07356			0.174174	0.948867			0.174174	34801	0.425417	0.4249	0.424376	0.423848	0.423311	0.422771	0.42222	0.421669	0.421105	0.420542	0.419965	0.419389	0.418801	0.418212	0.417614	0.417012	0.416404	0.415789	0.415172	0.414545	0.413919	0.413279	0.412643	0.411994	0.411345	0.41069	0.41003	0.409369	0.408697	0.40803	0.40735	0.406672	0.405989	0.405301	0.404618	0.40392	0.403229	0.402531	0.401832	0.401138
0.175175	3.05617			0.175175	0.949355			0.175175	35001	0.416571	0.416052	0.415526	0.414995	0.414455	0.413913	0.41336	0.412806	0.412239	0.411673	0.411094	0.410515	0.409925	0.409333	0.408732	0.408127	0.407517	0.406899	0.406279	0.405648	0.40502	0.404377	0.403737	0.403085	0.402434	0.401775	0.401112	0.400448	0.399773	0.399104	0.39842	0.397739	0.397053	0.396362	0.395675	0.394974	0.39428	0.393579	0.392876	0.392179
0.176176	3.03866			0.176176	0.949835			0.176176	35201	0.407592	0.40707	0.406541	0.406008	0.405466	0.404921	0.404365	0.403809	0.403239	0.402671	0.402089	0.401507	0.400914	0.40032	0.399716	0.399108	0.398494	0.397874	0.397251	0.396618	0.395986	0.39534	0.394698	0.394042	0.393388	0.392726	0.39206	0.391393	0.390715	0.390042	0.389355	0.388671	0.387981	0.387287	0.386597	0.385893	0.385195	0.384491	0.383784	0.383084
0.177177	3.02104			0.177177	0.950314			0.177177	35401	0.398476	0.397952	0.397421	0.396885	0.39634	0.395792	0.395234	0.394675	0.394103	0.393532	0.392947	0.392363	0.391767	0.391169	0.390563	0.389952	0.389335	0.388712	0.388086	0.38745	0.386815	0.386166	0.38552	0.384862	0.384204	0.38354	0.38287	0.3822	0.381518	0.380842	0.380152	0.379465	0.378772	0.378074	0.377381	0.376673	0.375973	0.375265	0.374555	0.373851
0.178178	3.00332			0.178178	0.95079			0.178178	35601	0.389221	0.388695	0.388161	0.387623	0.387075	0.386525	0.385964	0.385402	0.384827	0.384253	0.383666	0.383079	0.38248	0.381879	0.38127	0.380656	0.380037	0.37941	0.378781	0.378142	0.377504	0.376852	0.376203	0.375542	0.374881	0.374213	0.37354	0.372866	0.372182	0.371502	0.370808	0.370118	0.369422	0.368721	0.368024	0.367313	0.366609	0.365898	0.365184	0.364478
0.179179	2.9855			0.179179	0.95126			0.179179	35801	0.379825	0.379296	0.37876	0.378219	0.377668	0.377115	0.376552	0.375987	0.375409	0.374833	0.374242	0.373652	0.37305	0.372447	0.371835	0.371218	0.370595	0.369966	0.369334	0.368691	0.36805	0.367395	0.366743	0.366078	0.365414	0.364743	0.364067	0.36339	0.362702	0.362019	0.361322	0.360628	0.359928	0.359224	0.358524	0.357809	0.357102	0.356387	0.35567	0.35496
0.18018	2.96759			0.18018	0.95173			0.18018	36001	0.370284	0.369753	0.369214	0.36867	0.368117	0.367561	0.366995	0.366427	0.365847	0.365267	0.364674	0.364081	0.363476	0.36287	0.362254	0.361635	0.361009	0.360376	0.359741	0.359095	0.358451	0.357793	0.357137	0.35647	0.355802	0.355127	0.354448	0.353768	0.353076	0.35239	0.351689	0.350992	0.350289	0.349581	0.348877	0.348159	0.347448	0.34673	0.346009	0.345295
0.181181	2.94958			0.181181	0.952191			0.181181	36201	0.360596	0.360062	0.35952	0.358973	0.358418	0.357859	0.35729	0.35672	0.356136	0.355554	0.354957	0.354362	0.353754	0.353144	0.352526	0.351903	0.351274	0.350638	0.35	0.349351	0.348704	0.348042	0.347383	0.346712	0.346041	0.345363	0.34468	0.343996	0.343302	0.342612	0.341908	0.341207	0.3405	0.339789	0.339081	0.33836	0.337645	0.336923	0.336199	0.335481
0.182182	2.93149			0.182182	0.952654			0.182182	36401	0.350757	0.35022	0.349676	0.349126	0.348568	0.348007	0.347434	0.346861	0.346275	0.34569	0.34509	0.344491	0.34388	0.343268	0.342646	0.34202	0.341388	0.340749	0.340107	0.339455	0.338804	0.338139	0.337477	0.336803	0.336128	0.335447	0.33476	0.334073	0.333375	0.332682	0.331974	0.331269	0.330559	0.329844	0.329133	0.328408	0.327689	0.326964	0.326236	0.325515
0.183183	2.91332			0.183183	0.953107			0.183183	36601	0.340765	0.340225	0.339678	0.339126	0.338565	0.338	0.337425	0.336849	0.33626	0.335671	0.335069	0.334467	0.333853	0.333237	0.332612	0.331983	0.331348	0.330705	0.33006	0.329404	0.328751	0.328082	0.327417	0.326738	0.326061	0.325376	0.324686	0.323995	0.323293	0.322596	0.321885	0.321177	0.320463	0.319744	0.319029	0.3183	0.317578	0.316848	0.316117	0.315392
0.184184	2.89506			0.184184	0.953561			0.184184	36801	0.330616	0.330074	0.329523	0.328968	0.328404	0.327837	0.327259	0.32668	0.326087	0.325496	0.32489	0.324285	0.323668	0.323049	0.322421	0.321788	0.32115	0.320504	0.319855	0.319196	0.318539	0.317867	0.317198	0.316516	0.315835	0.315146	0.314453	0.313758	0.313053	0.312352	0.311637	0.310925	0.310207	0.309485	0.308767	0.308034	0.307308	0.306574	0.305839	0.30511
0.185185	2.87674			0.185185	0.954008			0.185185	37001	0.320307	0.319762	0.319209	0.318651	0.318084	0.317513	0.316932	0.31635	0.315754	0.31516	0.314551	0.313943	0.313322	0.3127	0.312068	0.311433	0.310791	0.310141	0.30949	0.308827	0.308166	0.30749	0.306818	0.306133	0.305448	0.304756	0.304058	0.30336	0.302651	0.301947	0.301228	0.300512	0.29979	0.299064	0.298342	0.297605	0.296875	0.296138	0.295399	0.294666
0.186186	2.85835			0.186186	0.954452			0.186186	37201	0.309835	0.309287	0.308731	0.30817	0.307599	0.307026	0.306442	0.305857	0.305258	0.30466	0.304048	0.303436	0.302812	0.302187	0.301552	0.300913	0.300267	0.299615	0.298959	0.298293	0.297629	0.296949	0.296274	0.295585	0.294896	0.2942	0.293499	0.292797	0.292084	0.291376	0.290653	0.289934	0.289208	0.288478	0.287752	0.287011	0.286277	0.285536	0.284793	0.284056
0.187187	2.83989			0.187187	0.954891			0.187187	37401	0.299196	0.298645	0.298086	0.297522	0.296948	0.296372	0.295784	0.295196	0.294594	0.293993	0.293377	0.292763	0.292135	0.291507	0.290868	0.290226	0.289576	0.28892	0.288261	0.287592	0.286924	0.28624	0.285561	0.284868	0.284176	0.283476	0.282771	0.282066	0.281348	0.280637	0.27991	0.279186	0.278457	0.277723	0.276993	0.276248	0.27551	0.274765	0.274017	0.273277
0.188188	2.82137			0.188188	0.955326			0.188188	37601	0.288387	0.287832	0.28727	0.286703	0.286127	0.285547	0.284956	0.284365	0.283759	0.283155	0.282536	0.281918	0.281287	0.280655	0.280013	0.279367	0.278714	0.278054	0.277392	0.276718	0.276047	0.27536	0.274677	0.27398	0.273284	0.27258	0.271871	0.271162	0.270441	0.269725	0.268994	0.268267	0.267533	0.266795	0.266061	0.265312	0.26457	0.263821	0.263069	0.262325
0.189189	2.8028			0.189189	0.955757			0.189189	37801	0.277403	0.276846	0.27628	0.27571	0.275131	0.274548	0.273954	0.273359	0.27275	0.272143	0.27152	0.270898	0.270264	0.269628	0.268983	0.268333	0.267677	0.267013	0.266347	0.26567	0.264995	0.264304	0.263617	0.262916	0.262216	0.261509	0.260796	0.260082	0.259357	0.258638	0.257902	0.257171	0.256434	0.255691	0.254953	0.2542	0.253454	0.2527	0.251944	0.251196
0.19019	2.78418			0.19019	0.956183			0.19019	38001	0.266242	0.265681	0.265113	0.264539	0.263957	0.263371	0.262773	0.262175	0.261563	0.260952	0.260326	0.2597	0.259063	0.258423	0.257774	0.257121	0.256461	0.255794	0.255124	0.254442	0.253763	0.253069	0.252378	0.251673	0.250969	0.250257	0.249541	0.248823	0.248094	0.24737	0.246631	0.245895	0.245154	0.244407	0.243665	0.242907	0.242157	0.241399	0.240639	0.239886
0.191191	2.76551			0.191191	0.956606			0.191191	38201	0.254899	0.254335	0.253764	0.253187	0.252601	0.252011	0.25141	0.250809	0.250193	0.249578	0.248949	0.24832	0.247679	0.247036	0.246383	0.245726	0.245062	0.244391	0.243717	0.243032	0.242349	0.24165	0.240955	0.240247	0.239539	0.238823	0.238102	0.237381	0.236647	0.235919	0.235176	0.234436	0.23369	0.232939	0.232192	0.23143	0.230676	0.229914	0.229149	0.228392
0.192192	2.74681			0.192192	0.957022			0.192192	38401	0.24337	0.242803	0.242228	0.241648	0.241059	0.240466	0.239861	0.239256	0.238637	0.238019	0.237386	0.236753	0.236108	0.235462	0.234805	0.234144	0.233476	0.232801	0.232124	0.231435	0.230748	0.230045	0.229346	0.228633	0.227921	0.227201	0.226476	0.22575	0.225013	0.22428	0.223533	0.222788	0.222038	0.221283	0.220532	0.219765	0.219006	0.21824	0.217471	0.216709
0.193193	2.72806			0.193193	0.957437			0.193193	38601	0.231652	0.231081	0.230503	0.22992	0.229327	0.22873	0.228122	0.227514	0.226891	0.226269	0.225632	0.224996	0.224347	0.223697	0.223036	0.222371	0.2217	0.221021	0.220339	0.219646	0.218955	0.218248	0.217545	0.216828	0.216112	0.215388	0.214658	0.213928	0.213186	0.21245	0.211697	0.210949	0.210194	0.209434	0.208679	0.207908	0.207144	0.206373	0.2056	0.204834
0.194194	2.70929			0.194194	0.957843			0.194194	38801	0.219739	0.219165	0.218584	0.217997	0.2174	0.2168	0.216189	0.215576	0.21495	0.214325	0.213684	0.213044	0.212391	0.211737	0.211072	0.210403	0.209728	0.209045	0.208359	0.207662	0.206967	0.206256	0.205548	0.204827	0.204107	0.203378	0.202644	0.20191	0.201163	0.200422	0.199666	0.198913	0.198153	0.197389	0.196629	0.195854	0.195086	0.19431	0.193532	0.192761
0.195195	2.69048			0.195195	0.95825			0.195195	39001	0.207628	0.207051	0.206466	0.205875	0.205275	0.204672	0.204056	0.20344	0.20281	0.202181	0.201536	0.200892	0.200236	0.199577	0.198909	0.198236	0.197556	0.196869	0.196179	0.195478	0.194779	0.194063	0.193351	0.192626	0.191901	0.191168	0.19043	0.189691	0.18894	0.188195	0.187433	0.186676	0.185912	0.185143	0.184378	0.183598	0.182825	0.182045	0.181262	0.180486
0.196196	2.67166			0.196196	0.958647			0.196196	39201	0.195314	0.194733	0.194144	0.19355	0.192946	0.192339	0.19172	0.191101	0.190466	0.189833	0.189185	0.188537	0.187876	0.187214	0.186541	0.185864	0.185181	0.184489	0.183795	0.183089	0.182386	0.181666	0.18095	0.18022	0.179491	0.178753	0.178011	0.177267	0.176512	0.175761	0.174995	0.174233	0.173465	0.172691	0.171922	0.171137	0.170359	0.169574	0.168786	0.168006
0.197197	2.65281			0.197197	0.959043			0.197197	39401	0.182792	0.182208	0.181615	0.181018	0.18041	0.179799	0.179176	0.178553	0.177915	0.177278	0.176625	0.175973	0.175308	0.174642	0.173965	0.173284	0.172596	0.1719	0.171202	0.170492	0.169784	0.16906	0.168339	0.167605	0.166871	0.166129	0.165381	0.164633	0.163873	0.163118	0.162347	0.161581	0.160807	0.160028	0.159255	0.158465	0.157682	0.156892	0.156099	0.155314
0.198198	2.63396			0.198198	0.959431			0.198198	39601	0.170058	0.16947	0.168874	0.168272	0.167661	0.167046	0.166419	0.165792	0.16515	0.164509	0.163852	0.163196	0.162527	0.161856	0.161175	0.16049	0.159798	0.159098	0.158395	0.15768	0.156968	0.156239	0.155514	0.154775	0.154036	0.153289	0.152537	0.151785	0.15102	0.15026	0.149484	0.148713	0.147934	0.147151	0.146372	0.145577	0.14479	0.143994	0.143197	0.142407
0.199199	2.61509			0.199199	0.959818			0.199199	39801	0.157106	0.156514	0.155914	0.155309	0.154694	0.154075	0.153444	0.152813	0.152167	0.151522	0.150861	0.150201	0.149527	0.148852	0.148167	0.147477	0.14678	0.146076	0.145369	0.144649	0.143932	0.143199	0.142469	0.141725	0.140982	0.140231	0.139474	0.138716	0.137946	0.137182	0.136401	0.135625	0.134841	0.134053	0.133269	0.132469	0.131676	0.130876	0.130073	0.129278
0.2002	2.59623			0.2002	0.960198			0.2002	40001	0.143932	0.143336	0.142732	0.142123	0.141504	0.140881	0.140246	0.139611	0.13896	0.138311	0.137646	0.136982	0.136304	0.135625	0.134935	0.134241	0.133539	0.13283	0.132118	0.131395	0.130673	0.129935	0.1292	0.128452	0.127703	0.126947	0.126185	0.125423	0.124648	0.123878	0.123093	0.122311	0.121523	0.120729	0.11994	0.119135	0.118337	0.117532	0.116724	0.115923
0.201201	2.57736			0.201201	0.960575			0.201201	40201	0.130529	0.12993	0.129322	0.128709	0.128085	0.127459	0.12682	0.12618	0.125525	0.124872	0.124202	0.123534	0.122852	0.122168	0.121474	0.120775	0.120069	0.119355	0.118638	0.11791	0.117184	0.11644	0.115701	0.114948	0.114195	0.113433	0.112667	0.111899	0.111119	0.110345	0.109554	0.108767	0.107973	0.107174	0.10638	0.10557	0.104767	0.103956	0.103143	0.102337
0.202202	2.5585			0.202202	0.960946			0.202202	40401	0.116893	0.11629	0.115678	0.115061	0.114433	0.113803	0.113159	0.112515	0.111856	0.111199	0.110525	0.109852	0.109165	0.108477	0.107778	0.107074	0.106364	0.105645	0.104924	0.10419	0.103459	0.102711	0.101967	0.101208	0.10045	0.0996838	0.098912	0.0981393	0.097354	0.0965744	0.0957783	0.0949861	0.0941872	0.0933829	0.0925835	0.0917675	0.0909593	0.090143	0.0893243	0.0885131
0.203203	2.53965			0.203203	0.961313			0.203203	40601	0.103019	0.102411	0.101795	0.101174	0.100542	0.0999069	0.0992593	0.098611	0.0979475	0.0972854	0.0966069	0.0959293	0.0952379	0.094545	0.0938413	0.0931332	0.0924178	0.0916945	0.0909682	0.0902299	0.0894937	0.0887405	0.0879914	0.0872277	0.0864645	0.0856929	0.0849158	0.084138	0.0833473	0.0825625	0.0817609	0.0809634	0.0801591	0.0793493	0.0785445	0.0777229	0.0769093	0.0760875	0.0752632	0.0744465
0.204204	2.52081			0.204204	0.961675			0.204204	40801	0.0888988	0.0882871	0.087667	0.0870413	0.0864053	0.0857659	0.0851139	0.0844611	0.0837931	0.0831265	0.0824433	0.0817612	0.081065	0.0803674	0.0796589	0.0789459	0.0782256	0.0774973	0.0767661	0.0760227	0.0752815	0.0745232	0.0737689	0.073	0.0722315	0.0714547	0.0706722	0.069889	0.0690929	0.0683027	0.0674956	0.0666927	0.0658828	0.0650675	0.0642571	0.0634299	0.0626106	0.0617832	0.0609532	0.0601309
0.205205	2.50199			0.205205	0.962032			0.205205	41001	0.074528	0.0739121	0.0732877	0.0726578	0.0720173	0.0713735	0.070717	0.0700597	0.0693871	0.0687158	0.0680279	0.067341	0.0666401	0.0659376	0.0652241	0.0645062	0.0637809	0.0630476	0.0623113	0.0615627	0.0608163	0.0600528	0.0592933	0.058519	0.0577452	0.0569629	0.0561751	0.0553864	0.0545847	0.053789	0.0529763	0.0521678	0.0513522	0.0505312	0.0497153	0.0488823	0.0480573	0.047224	0.0463883	0.0455602
0.206206	2.4832			0.206206	0.962386			0.206206	41201	0.0599001	0.0592799	0.0586511	0.0580167	0.0573718	0.0567235	0.0560623	0.0554004	0.054723	0.054047	0.0533543	0.0526626	0.0519567	0.0512493	0.0505308	0.0498078	0.0490774	0.048339	0.0475975	0.0468436	0.046092	0.045323	0.0445582	0.0437784	0.0429992	0.0422114	0.041418	0.0406237	0.0398164	0.0390151	0.0381967	0.0373824	0.0365611	0.0357343	0.0349125	0.0340736	0.0332428	0.0324037	0.031562	0.0307281
0.207207	2.46444			0.207207	0.962733			0.207207	41401	0.0450085	0.0443838	0.0437506	0.0431117	0.0424622	0.0418092	0.0411434	0.0404767	0.0397946	0.0391138	0.0384161	0.0377194	0.0370085	0.0362961	0.0355725	0.0348443	0.0341087	0.0333649	0.0326181	0.0318589	0.0311019	0.0303274	0.0295571	0.0287718	0.027987	0.0271935	0.0263944	0.0255945	0.0247814	0.0239743	0.02315	0.0223299	0.0215027	0.02067	0.0198423	0.0189974	0.0181606	0.0173155	0.0164677	0.0156278
0.208208	2.44571			0.208208	0.963078			0.208208	41601	0.0298466	0.0292174	0.0285796	0.0279361	0.0272818	0.0266242	0.0259535	0.025282	0.024595	0.0239092	0.0232065	0.0225048	0.0217888	0.0210711	0.0203423	0.0196089	0.0188679	0.0181188	0.0173666	0.0166019	0.0158393	0.0150593	0.0142834	0.0134923	0.0127018	0.0119026	0.0110977	0.010292	0.00947296	0.00866001	0.00782972	0.00700363	0.00617043	0.00533163	0.00449794	0.00364688	0.00280399	0.00195266	0.00109873	0.00025274
0.209209	2.42702			0.209209	0.963415			0.209209	41801	0.0144074	0.0137736	0.0131311	0.0124829	0.0118238	0.0111614	0.0104858	0.0098094	0.00911726	0.00842651	0.00771865	0.00701178	0.00629048	0.00556757	0.00483339	0.00409455	0.00334817	0.00259351	0.00183577	0.00106544	0.000297311	-0.000488509	-0.0012701	-0.00206699	-0.00286334	-0.00366841	-0.00447925	-0.00529094	-0.00611597	-0.00693492	-0.00777134	-0.00860352	-0.00944287	-0.0102879	-0.0111277	-0.0119851	-0.0128342	-0.0136918	-0.0145521	-0.0154043
0.21021	2.40837			0.21021	0.963751			0.21021	42001	-0.00131623	-0.00195473	-0.00260199	-0.00325504	-0.00391897	-0.00458636	-0.00526698	-0.00594841	-0.00664569	-0.00734159	-0.00805472	-0.00876685	-0.00949353	-0.0102218	-0.0109615	-0.0117058	-0.0124578	-0.0132181	-0.0139815	-0.0147575	-0.0155314	-0.0163231	-0.0171105	-0.0179134	-0.0187157	-0.0195268	-0.0203437	-0.0211614	-0.0219926	-0.0228177	-0.0236604	-0.0244988	-0.0253444	-0.0261958	-0.0270419	-0.0279057	-0.0287612	-0.0296252	-0.0304919	-0.0313506
0.211211	2.38976			0.211211	0.964079			0.211211	42201	-0.0173317	-0.017975	-0.0186271	-0.0192851	-0.019954	-0.0206265	-0.0213122	-0.0219988	-0.0227014	-0.0234025	-0.024121	-0.0248385	-0.0255707	-0.0263045	-0.0270498	-0.0277997	-0.0285574	-0.0293234	-0.0300926	-0.0308746	-0.0316543	-0.032452	-0.0332454	-0.0340543	-0.0348627	-0.0356799	-0.036503	-0.037327	-0.0381645	-0.0389959	-0.0398449	-0.0406897	-0.0415418	-0.0423996	-0.0432522	-0.0441225	-0.0449845	-0.0458552	-0.0467285	-0.0475936
0.212212	2.37121			0.212212	0.964406			0.212212	42401	-0.0336466	-0.0342948	-0.034952	-0.035615	-0.0362891	-0.0369666	-0.0376576	-0.0383495	-0.0390574	-0.0397639	-0.040488	-0.041211	-0.0419488	-0.0426882	-0.0434392	-0.0441949	-0.0449584	-0.0457303	-0.0465054	-0.0472934	-0.0480791	-0.0488829	-0.0496824	-0.0504976	-0.0513122	-0.0521357	-0.0529651	-0.0537955	-0.0546394	-0.0554772	-0.0563328	-0.0571841	-0.0580427	-0.0589072	-0.0597663	-0.0606434	-0.061512	-0.0623894	-0.0632695	-0.0641413
0.213213	2.35272			0.213213	0.964724			0.213213	42601	-0.050269	-0.0509222	-0.0515845	-0.0522526	-0.052932	-0.0536148	-0.0543112	-0.0550084	-0.0557218	-0.0564339	-0.0571635	-0.0578922	-0.0586357	-0.0593809	-0.0601377	-0.0608994	-0.0616688	-0.0624467	-0.0632278	-0.064022	-0.0648138	-0.0656239	-0.0664297	-0.0672512	-0.0680721	-0.0689021	-0.069738	-0.0705748	-0.0714254	-0.0722697	-0.073132	-0.07399	-0.0748554	-0.0757266	-0.0765924	-0.0774764	-0.0783518	-0.0792361	-0.080123	-0.0810017
0.214214	2.33429			0.214214	0.965041			0.214214	42801	-0.067207	-0.0678655	-0.0685329	-0.0692064	-0.069891	-0.0705792	-0.0712811	-0.0719839	-0.0727029	-0.0734206	-0.074156	-0.0748904	-0.0756398	-0.0763909	-0.0771537	-0.0779214	-0.0786969	-0.079481	-0.0802683	-0.0810687	-0.0818668	-0.0826833	-0.0834954	-0.0843235	-0.085151	-0.0859875	-0.0868301	-0.0876735	-0.0885308	-0.0893818	-0.090251	-0.0911158	-0.091988	-0.0928661	-0.0937389	-0.0946299	-0.0955123	-0.0964036	-0.0972976	-0.0981833
0.215215	2.31592			0.215215	0.965351			0.215215	43001	-0.0844693	-0.085133	-0.0858058	-0.0864846	-0.0871748	-0.0878685	-0.088576	-0.0892844	-0.0900092	-0.0907326	-0.091474	-0.0922143	-0.0929697	-0.0937268	-0.0944957	-0.0952695	-0.0960513	-0.0968417	-0.0976353	-0.0984421	-0.0992467	-0.10007	-0.100888	-0.101723	-0.102557	-0.103401	-0.10425	-0.1051	-0.105964	-0.106822	-0.107698	-0.10857	-0.109449	-0.110335	-0.111214	-0.112113	-0.113002	-0.113901	-0.114802	-0.115695
0.216216	2.29763			0.216216	0.965659			0.216216	43201	-0.102065	-0.102734	-0.103412	-0.104096	-0.104792	-0.105492	-0.106205	-0.106919	-0.10765	-0.108379	-0.109126	-0.109873	-0.110634	-0.111397	-0.112173	-0.112953	-0.113741	-0.114538	-0.115338	-0.116151	-0.116962	-0.117792	-0.118618	-0.119459	-0.1203	-0.12115	-0.122006	-0.122864	-0.123735	-0.1246	-0.125483	-0.126362	-0.127249	-0.128141	-0.129028	-0.129934	-0.13083	-0.131736	-0.132645	-0.133545
0.217217	2.2794			0.217217	0.965961			0.217217	43401	-0.120002	-0.120677	-0.121361	-0.122051	-0.122752	-0.123457	-0.124177	-0.124897	-0.125633	-0.126369	-0.127122	-0.127875	-0.128643	-0.129412	-0.130194	-0.13098	-0.131775	-0.132578	-0.133385	-0.134205	-0.135023	-0.13586	-0.136692	-0.13754	-0.138388	-0.139246	-0.140109	-0.140973	-0.141852	-0.142724	-0.143615	-0.144501	-0.145395	-0.146295	-0.147189	-0.148102	-0.149006	-0.14992	-0.150836	-0.151744
0.218218	2.26126			0.218218	0.966258			0.218218	43601	-0.138292	-0.138972	-0.139662	-0.140357	-0.141065	-0.141776	-0.142501	-0.143227	-0.14397	-0.144711	-0.145471	-0.14623	-0.147004	-0.147781	-0.148569	-0.149362	-0.150163	-0.150973	-0.151787	-0.152614	-0.153439	-0.154282	-0.155122	-0.155977	-0.156832	-0.157697	-0.158567	-0.159439	-0.160325	-0.161204	-0.162103	-0.162996	-0.163898	-0.164805	-0.165707	-0.166628	-0.16754	-0.168461	-0.169385	-0.1703
0.219219	2.2432			0.219219	0.966552			0.219219	43801	-0.156943	-0.157629	-0.158324	-0.159026	-0.159739	-0.160457	-0.161188	-0.16192	-0.162669	-0.163417	-0.164184	-0.164949	-0.16573	-0.166512	-0.167307	-0.168107	-0.168915	-0.169733	-0.170553	-0.171387	-0.172219	-0.17307	-0.173916	-0.174779	-0.175641	-0.176513	-0.177391	-0.178271	-0.179164	-0.180051	-0.180957	-0.181858	-0.182767	-0.183683	-0.184592	-0.185521	-0.186441	-0.18737	-0.188302	-0.189225
0.22022	2.22523			0.22022	0.96684			0.22022	44001	-0.175966	-0.176658	-0.177359	-0.178067	-0.178787	-0.17951	-0.180248	-0.180986	-0.181742	-0.182496	-0.183269	-0.184041	-0.184829	-0.185618	-0.18642	-0.187227	-0.188042	-0.188866	-0.189694	-0.190535	-0.191374	-0.192232	-0.193086	-0.193957	-0.194826	-0.195706	-0.196592	-0.197478	-0.19838	-0.199274	-0.200188	-0.201097	-0.202014	-0.202938	-0.203855	-0.204792	-0.20572	-0.206657	-0.207597	-0.208528
0.221221	2.20736			0.221221	0.967125			0.221221	44201	-0.195372	-0.19607	-0.196777	-0.197491	-0.198217	-0.198947	-0.199691	-0.200436	-0.201198	-0.201959	-0.202739	-0.203518	-0.204312	-0.205109	-0.205918	-0.206732	-0.207554	-0.208385	-0.20922	-0.210069	-0.210915	-0.211781	-0.212642	-0.213521	-0.214398	-0.215285	-0.216179	-0.217073	-0.217983	-0.218885	-0.219807	-0.220724	-0.221649	-0.222581	-0.223507	-0.224452	-0.225388	-0.226333	-0.227281	-0.228221
0.222222	2.18958			0.222222	0.967404			0.222222	44401	-0.215171	-0.215875	-0.216589	-0.217309	-0.218042	-0.218778	-0.219529	-0.22028	-0.22105	-0.221817	-0.222604	-0.22339	-0.224191	-0.224995	-0.225811	-0.226632	-0.227462	-0.228301	-0.229143	-0.23	-0.230853	-0.231727	-0.232596	-0.233482	-0.234367	-0.235263	-0.236164	-0.237067	-0.237984	-0.238895	-0.239825	-0.24075	-0.241684	-0.242624	-0.243558	-0.244511	-0.245456	-0.24641	-0.247366	-0.248314
0.223223	2.1719			0.223223	0.96768			0.223223	44601	-0.235376	-0.236086	-0.236807	-0.237533	-0.238272	-0.239015	-0.239773	-0.240531	-0.241308	-0.242082	-0.242876	-0.243669	-0.244478	-0.245289	-0.246112	-0.246941	-0.247778	-0.248625	-0.249475	-0.250339	-0.2512	-0.252082	-0.252959	-0.253853	-0.254746	-0.25565	-0.256559	-0.25747	-0.258396	-0.259315	-0.260254	-0.261187	-0.262129	-0.263078	-0.26402	-0.264983	-0.265936	-0.266898	-0.267864	-0.268821
0.224224	2.15432			0.224224	0.96795			0.224224	44801	-0.255997	-0.256715	-0.257442	-0.258175	-0.258921	-0.259671	-0.260435	-0.261201	-0.261984	-0.262766	-0.263567	-0.264367	-0.265183	-0.266002	-0.266833	-0.267669	-0.268514	-0.269368	-0.270226	-0.271098	-0.271968	-0.272858	-0.273743	-0.274645	-0.275547	-0.276459	-0.277377	-0.278296	-0.27923	-0.280158	-0.281105	-0.282048	-0.282998	-0.283955	-0.284907	-0.285878	-0.28684	-0.287811	-0.288786	-0.289752
0.225225	2.13686			0.225225	0.968217			0.225225	45001	-0.277049	-0.277773	-0.278507	-0.279247	-0.28	-0.280756	-0.281528	-0.282301	-0.283091	-0.283881	-0.284689	-0.285497	-0.286321	-0.287147	-0.287986	-0.28883	-0.289683	-0.290545	-0.291411	-0.292291	-0.293169	-0.294067	-0.294961	-0.295871	-0.296782	-0.297702	-0.298629	-0.299556	-0.3005	-0.301436	-0.302392	-0.303343	-0.304303	-0.305269	-0.30623	-0.30721	-0.308181	-0.309162	-0.310145	-0.31112
0.226226	2.11951			0.226226	0.968479			0.226226	45201	-0.298543	-0.299274	-0.300014	-0.300762	-0.301522	-0.302286	-0.303065	-0.303845	-0.304643	-0.30544	-0.306256	-0.307071	-0.307903	-0.308737	-0.309584	-0.310436	-0.311297	-0.312168	-0.313042	-0.313931	-0.314817	-0.315723	-0.316625	-0.317545	-0.318464	-0.319393	-0.320328	-0.321265	-0.322217	-0.323162	-0.324128	-0.325088	-0.326057	-0.327033	-0.328002	-0.328992	-0.329972	-0.330962	-0.331955	-0.332939
0.227227	2.10228			0.227227	0.968737			0.227227	45401	-0.320493	-0.321231	-0.321979	-0.322734	-0.323501	-0.324272	-0.325059	-0.325846	-0.326652	-0.327457	-0.328281	-0.329104	-0.329944	-0.330786	-0.331641	-0.332501	-0.333371	-0.33425	-0.335132	-0.33603	-0.336925	-0.33784	-0.338751	-0.339679	-0.340607	-0.341545	-0.34249	-0.343435	-0.344397	-0.345351	-0.346326	-0.347296	-0.348274	-0.349259	-0.350238	-0.351237	-0.352227	-0.353227	-0.35423	-0.355223
0.228228	2.08518			0.228228	0.968991			0.228228	45601	-0.342914	-0.343659	-0.344414	-0.345176	-0.345951	-0.34673	-0.347524	-0.348319	-0.349133	-0.349945	-0.350778	-0.351609	-0.352457	-0.353307	-0.354171	-0.35504	-0.355918	-0.356805	-0.357697	-0.358603	-0.359507	-0.360431	-0.361351	-0.362288	-0.363225	-0.364172	-0.365127	-0.366082	-0.367053	-0.368016	-0.369001	-0.36998	-0.370968	-0.371963	-0.372951	-0.373961	-0.37496	-0.37597	-0.376983	-0.377986
0.229229	2.0682			0.229229	0.96924			0.229229	45801	-0.365819	-0.366572	-0.367334	-0.368104	-0.368887	-0.369673	-0.370475	-0.371279	-0.372101	-0.372921	-0.373762	-0.374601	-0.375458	-0.376317	-0.377189	-0.378066	-0.378953	-0.37985	-0.38075	-0.381665	-0.382578	-0.383512	-0.38444	-0.385387	-0.386334	-0.387291	-0.388254	-0.389219	-0.3902	-0.391173	-0.392167	-0.393157	-0.394155	-0.395159	-0.396158	-0.397177	-0.398187	-0.399207	-0.40023	-0.401243
0.23023	2.05135			0.23023	0.969486			0.23023	46001	-0.389225	-0.389985	-0.390755	-0.391533	-0.392323	-0.393118	-0.393928	-0.39474	-0.39557	-0.396399	-0.397248	-0.398096	-0.398961	-0.399829	-0.40071	-0.401596	-0.402492	-0.403398	-0.404307	-0.405232	-0.406154	-0.407097	-0.408035	-0.408992	-0.409948	-0.410914	-0.411888	-0.412863	-0.413853	-0.414837	-0.415841	-0.41684	-0.417849	-0.418863	-0.419872	-0.420902	-0.421922	-0.422952	-0.423986	-0.42501
0.231231	2.03464			0.231231	0.969726			0.231231	46201	-0.413146	-0.413914	-0.414693	-0.415478	-0.416277	-0.417079	-0.417898	-0.418718	-0.419557	-0.420394	-0.421252	-0.422109	-0.422983	-0.42386	-0.42475	-0.425646	-0.426551	-0.427466	-0.428385	-0.429319	-0.43025	-0.431203	-0.432151	-0.433118	-0.434084	-0.43506	-0.436044	-0.437029	-0.43803	-0.439023	-0.440038	-0.441048	-0.442066	-0.443092	-0.444111	-0.445152	-0.446182	-0.447223	-0.448268	-0.449302
0.232232	2.01806			0.232232	0.969963			0.232232	46401	-0.4376	-0.438376	-0.439163	-0.439957	-0.440764	-0.441575	-0.442402	-0.443231	-0.444078	-0.444924	-0.445791	-0.446657	-0.447541	-0.448427	-0.449326	-0.450231	-0.451146	-0.45207	-0.452999	-0.453943	-0.454884	-0.455847	-0.456805	-0.457782	-0.458758	-0.459745	-0.460739	-0.461734	-0.462746	-0.46375	-0.464775	-0.465796	-0.466825	-0.467862	-0.468892	-0.469943	-0.470985	-0.472037	-0.473092	-0.474138
0.233233	2.00163			0.233233	0.970196			0.233233	46601	-0.462605	-0.463389	-0.464184	-0.464986	-0.465802	-0.466622	-0.467458	-0.468295	-0.469152	-0.470007	-0.470883	-0.471758	-0.472651	-0.473546	-0.474456	-0.47537	-0.476295	-0.477229	-0.478168	-0.479122	-0.480073	-0.481047	-0.482015	-0.483002	-0.483989	-0.484986	-0.485991	-0.486997	-0.488019	-0.489034	-0.490071	-0.491102	-0.492142	-0.49319	-0.494231	-0.495294	-0.496347	-0.49741	-0.498477	-0.499534
0.234234	1.98535			0.234234	0.970424			0.234234	46801	-0.488177	-0.48897	-0.489773	-0.490584	-0.491409	-0.492238	-0.493083	-0.493929	-0.494795	-0.49566	-0.496545	-0.49743	-0.498333	-0.499238	-0.500157	-0.501082	-0.502016	-0.502961	-0.503909	-0.504874	-0.505836	-0.50682	-0.507798	-0.508796	-0.509794	-0.510802	-0.511818	-0.512835	-0.513868	-0.514894	-0.515942	-0.516985	-0.518037	-0.519096	-0.520148	-0.521223	-0.522287	-0.523362	-0.52444	-0.525509
0.235235	1.96923			0.235235	0.970649			0.235235	47001	-0.514336	-0.515138	-0.51595	-0.51677	-0.517604	-0.518442	-0.519296	-0.520152	-0.521028	-0.521902	-0.522797	-0.523692	-0.524605	-0.525519	-0.526449	-0.527384	-0.528328	-0.529284	-0.530243	-0.531218	-0.53219	-0.533185	-0.534175	-0.535184	-0.536193	-0.537212	-0.538239	-0.539267	-0.540312	-0.54135	-0.542409	-0.543464	-0.544527	-0.545598	-0.546662	-0.547749	-0.548825	-0.549912	-0.551002	-0.552082
0.236236	1.95325			0.236236	0.970868			0.236236	47201	-0.541103	-0.541913	-0.542735	-0.543564	-0.544407	-0.545254	-0.546118	-0.546984	-0.547869	-0.548753	-0.549659	-0.550563	-0.551486	-0.552411	-0.553351	-0.554297	-0.555252	-0.556218	-0.557188	-0.558174	-0.559158	-0.560164	-0.561165	-0.562185	-0.563205	-0.564236	-0.565275	-0.566314	-0.567371	-0.56842	-0.569492	-0.570558	-0.571634	-0.572717	-0.573793	-0.574892	-0.57598	-0.577079	-0.578182	-0.579275
0.237237	1.93744			0.237237	0.971085			0.237237	47401	-0.568496	-0.569316	-0.570147	-0.570986	-0.571838	-0.572695	-0.57357	-0.574445	-0.57534	-0.576234	-0.57715	-0.578065	-0.578999	-0.579935	-0.580885	-0.581842	-0.582808	-0.583785	-0.584766	-0.585764	-0.586758	-0.587776	-0.588788	-0.589821	-0.590852	-0.591895	-0.592946	-0.593997	-0.595066	-0.596128	-0.597212	-0.59829	-0.599378	-0.600473	-0.601562	-0.602674	-0.603774	-0.604887	-0.606002	-0.607107
0.238238	1.92179			0.238238	0.971297			0.238238	47601	-0.596539	-0.597369	-0.598209	-0.599058	-0.59992	-0.600787	-0.601672	-0.602557	-0.603463	-0.604367	-0.605294	-0.60622	-0.607164	-0.608111	-0.609072	-0.61004	-0.611018	-0.612006	-0.612999	-0.614008	-0.615014	-0.616044	-0.617068	-0.618112	-0.619156	-0.620211	-0.621274	-0.622338	-0.62342	-0.624493	-0.62559	-0.626681	-0.627782	-0.62889	-0.629991	-0.631116	-0.63223	-0.633355	-0.634484	-0.635602
0.239239	1.90631			0.239239	0.971505			0.239239	47801	-0.625254	-0.626093	-0.626944	-0.627802	-0.628675	-0.629552	-0.630447	-0.631343	-0.63226	-0.633175	-0.634113	-0.635049	-0.636005	-0.636963	-0.637936	-0.638915	-0.639904	-0.640904	-0.641909	-0.64293	-0.643948	-0.64499	-0.646027	-0.647083	-0.648139	-0.649207	-0.650283	-0.651359	-0.652454	-0.65354	-0.65465	-0.655754	-0.656868	-0.657989	-0.659104	-0.660242	-0.661369	-0.662508	-0.66365	-0.664781
0.24024	1.891			0.24024	0.97171			0.24024	48001	-0.654664	-0.655513	-0.656374	-0.657243	-0.658126	-0.659014	-0.65992	-0.660827	-0.661754	-0.662681	-0.66363	-0.664578	-0.665545	-0.666514	-0.667499	-0.66849	-0.669491	-0.670504	-0.67152	-0.672554	-0.673584	-0.674639	-0.675688	-0.676757	-0.677826	-0.678907	-0.679996	-0.681085	-0.682193	-0.683293	-0.684416	-0.685534	-0.686661	-0.687796	-0.688924	-0.690076	-0.691217	-0.692369	-0.693526	-0.694671
0.241241	1.87586			0.241241	0.971909			0.241241	48201	-0.684794	-0.685654	-0.686526	-0.687405	-0.688299	-0.689198	-0.690115	-0.691033	-0.691972	-0.69291	-0.69387	-0.69483	-0.695809	-0.696791	-0.697787	-0.698791	-0.699804	-0.700829	-0.701858	-0.702905	-0.703948	-0.705015	-0.706077	-0.70716	-0.708242	-0.709336	-0.710438	-0.711541	-0.712663	-0.713776	-0.714913	-0.716045	-0.717186	-0.718335	-0.719477	-0.720644	-0.721799	-0.722965	-0.724136	-0.725295
0.242242	1.86091			0.242242	0.972106			0.242242	48401	-0.715671	-0.716542	-0.717424	-0.718315	-0.71922	-0.72013	-0.721058	-0.721988	-0.722939	-0.723888	-0.724861	-0.725833	-0.726824	-0.727818	-0.728827	-0.729843	-0.730869	-0.731907	-0.732949	-0.734009	-0.735065	-0.736146	-0.737221	-0.738318	-0.739413	-0.740521	-0.741637	-0.742754	-0.74389	-0.745017	-0.746169	-0.747314	-0.74847	-0.749634	-0.75079	-0.751971	-0.753141	-0.754322	-0.755507	-0.756681
0.243243	1.84614			0.243243	0.972299			0.243243	48601	-0.747322	-0.748204	-0.749097	-0.749999	-0.750916	-0.751838	-0.752778	-0.753719	-0.754682	-0.755644	-0.756629	-0.757613	-0.758617	-0.759623	-0.760646	-0.761675	-0.762714	-0.763765	-0.76482	-0.765893	-0.766963	-0.768058	-0.769147	-0.770258	-0.771367	-0.77249	-0.77362	-0.774751	-0.775901	-0.777043	-0.778209	-0.77937	-0.78054	-0.781719	-0.78289	-0.784087	-0.785271	-0.786468	-0.787668	-0.788858
0.244244	1.83155			0.244244	0.972486			0.244244	48801	-0.779775	-0.780668	-0.781573	-0.782487	-0.783416	-0.784349	-0.785302	-0.786255	-0.787231	-0.788205	-0.789203	-0.7902	-0.791217	-0.792237	-0.793272	-0.794314	-0.795367	-0.796432	-0.797501	-0.798588	-0.799672	-0.800781	-0.801885	-0.803009	-0.804134	-0.80527	-0.806415	-0.807562	-0.808727	-0.809884	-0.811065	-0.812241	-0.813427	-0.814621	-0.815807	-0.817019	-0.818219	-0.819432	-0.820648	-0.821853
0.245245	1.81715			0.245245	0.972672			0.245245	49001	-0.813061	-0.813966	-0.814883	-0.815809	-0.81675	-0.817696	-0.818661	-0.819627	-0.820615	-0.821602	-0.822614	-0.823624	-0.824654	-0.825687	-0.826737	-0.827793	-0.82886	-0.829939	-0.831022	-0.832123	-0.833222	-0.834346	-0.835464	-0.836604	-0.837743	-0.838895	-0.840055	-0.841216	-0.842397	-0.843569	-0.844766	-0.845958	-0.847159	-0.848369	-0.849572	-0.8508	-0.852016	-0.853245	-0.854477	-0.855698
0.246246	1.80295			0.246246	0.972852			0.246246	49201	-0.847211	-0.848128	-0.849058	-0.849996	-0.850949	-0.851908	-0.852886	-0.853865	-0.854867	-0.855868	-0.856893	-0.857916	-0.858961	-0.860008	-0.861071	-0.862142	-0.863223	-0.864317	-0.865415	-0.866531	-0.867644	-0.868783	-0.869917	-0.871072	-0.872227	-0.873394	-0.87457	-0.875747	-0.876944	-0.878132	-0.879346	-0.880553	-0.881771	-0.882998	-0.884217	-0.885461	-0.886694	-0.887939	-0.889189	-0.890426
0.247247	1.78894			0.247247	0.973029			0.247247	49401	-0.882258	-0.883188	-0.884131	-0.885081	-0.886048	-0.88702	-0.888012	-0.889004	-0.89002	-0.891034	-0.892073	-0.893111	-0.89417	-0.895232	-0.89631	-0.897395	-0.898491	-0.8996	-0.900713	-0.901845	-0.902974	-0.904128	-0.905277	-0.906448	-0.907619	-0.908803	-0.909995	-0.911188	-0.912402	-0.913606	-0.914837	-0.916061	-0.917296	-0.918539	-0.919775	-0.921037	-0.922287	-0.92355	-0.924816	-0.926071
0.248248	1.77514			0.248248	0.973203			0.248248	49601	-0.918239	-0.919181	-0.920137	-0.921101	-0.922082	-0.923067	-0.924073	-0.925079	-0.926109	-0.927138	-0.928191	-0.929244	-0.930318	-0.931394	-0.932487	-0.933588	-0.934699	-0.935824	-0.936952	-0.9381	-0.939245	-0.940416	-0.941581	-0.942769	-0.943956	-0.945156	-0.946365	-0.947576	-0.948806	-0.950028	-0.951275	-0.952517	-0.953769	-0.95503	-0.956284	-0.957563	-0.958831	-0.960111	-0.961396	-0.962669
0.249249	1.76154			0.249249	0.973372			0.249249	49801	-0.955188	-0.956145	-0.957114	-0.958092	-0.959086	-0.960086	-0.961106	-0.962127	-0.963172	-0.964215	-0.965284	-0.966351	-0.96744	-0.968532	-0.969641	-0.970757	-0.971885	-0.973025	-0.97417	-0.975335	-0.976496	-0.977684	-0.978865	-0.98007	-0.981274	-0.982492	-0.983718	-0.984946	-0.986194	-0.987433	-0.988699	-0.989959	-0.991229	-0.992508	-0.99378	-0.995078	-0.996364	-0.997663	-0.998966	-1.00026
0.25025	1.74814			0.25025	0.973537			0.25025
0.251251	1.73496			0.251251	0.9737			0.251251
0.252252	1.72199			0.252252	0.973858			0.252252
0.253253	1.70924			0.253253	0.974013			0.253253
0.254254	1.6967			0.254254	0.974164			0.254254
0.255255	1.6844			0.255255	0.974312			0.255255
0.256256	1.67231			0.256256	0.974455			0.256256
0.257257	1.66046			0.257257	0.974596			0.257257
0.258258	1.64884			0.258258	0.974733			0.258258
0.259259	1.63745			0.259259	0.974865			0.259259
0.26026	1.6263			0.26026	0.974995			0.26026
0.261261	1.6154			0.261261	0.975122			0.261261
0.262262	1.60473			0.262262	0.975245			0.262262
0.263263	1.59432			0.263263	0.975363			0.263263
0.264264	1.58415			0.264264	0.975479			0.264264
0.265265	1.57423			0.265265	0.975592			0.265265
0.266266	1.56456			0.266266	0.975701			0.266266
0.267267	1.55516			0.267267	0.975806			0.267267
0.268268	1.54601			0.268268	0.975909			0.268268
0.269269	1.53712			0.269269	0.976008			0.269269
0.27027	1.52849			0.27027	0.976104			0.27027
0.271271	1.52013			0.271271	0.976196			0.271271
0.272272	1.51203			0.272272	0.976285			0.272272
0.273273	1.50421			0.273273	0.97637			0.273273
0.274274	1.49665			0.274274	0.976453			0.274274
0.275275	1.48937			0.275275	0.976533			0.275275
0.276276	1.48236			0.276276	0.976608			0.276276
0.277277	1.47563			0.277277	0.976681			0.277277
0.278278	1.46918			0.278278	0.97675			0.278278
0.279279	1.463			0.279279	0.976817			0.279279
0.28028	1.45711			0.28028	0.97688			0.28028
0.281281	1.4515			0.281281	0.97694			0.281281
0.282282	1.44617			0.282282	0.976997			0.282282
0.283283	1.44113			0.283283	0.97705			0.283283
0.284284	1.43638			0.284284	0.9771			0.284284
0.285285	1.43191			0.285285	0.977147			0.285285
0.286286	1.42773			0.286286	0.977191			0.286286
0.287287	1.42385			0.287287	0.977232			0.287287
0.288288	1.42025			0.288288	0.97727			0.288288
0.289289	1.41694			0.289289	0.977305			0.289289
0.29029	1.41393			0.29029	0.977337			0.29029
0.291291	1.41121			0.291291	0.977366			0.291291
0.292292	1.40878			0.292292	0.977391			0.292292
0.293293	1.40665			0.293293	0.977413			0.293293
0.294294	1.40482			0.294294	0.977432			0.294294
0.295295	1.40328			0.295295	0.977448			0.295295
0.296296	1.40203			0.296296	0.977461			0.296296
0.297297	1.40108			0.297297	0.977471			0.297297
0.298298	1.40043			0.298298	0.977478			0.298298
0.299299	1.40007			0.299299	0.977481			0.299299
0.3003	1.40001			0.3003	0.977482			0.3003
0.301301	1.40025			0.301301	0.97748			0.301301
0.302302	1.40078			0.302302	0.977474			0.302302
0.303303	1.40162			0.303303	0.977465			0.303303
0.304304	1.40274			0.304304	0.977454			0.304304
0.305305	1.40416			0.305305	0.977439			0.305305
0.306306	1.40588			0.306306	0.977421			0.306306
0.307307	1.4079			0.307307	0.9774			0.307307
0.308308	1.4102			0.308308	0.977376			0.308308
0.309309	1.41281			0.309309	0.977349			0.309309
0.31031	1.4157			0.31031	0.977318			0.31031
0.311311	1.41889			0.311311	0.977285			0.311311
0.312312	1.42237			0.312312	0.977248			0.312312
0.313313	1.42614			0.313313	0.977208			0.313313
0.314314	1.43021			0.314314	0.977165			0.314314
0.315315	1.43456			0.315315	0.977119			0.315315
0.316316	1.4392			0.316316	0.97707			0.316316
0.317317	1.44412			0.317317	0.977018			0.317317
0.318318	1.44934			0.318318	0.976963			0.318318
0.319319	1.45483			0.319319	0.976904			0.319319
0.32032	1.46061			0.32032	0.976842			0.32032
0.321321	1.46667			0.321321	0.976777			0.321321
0.322322	1.47302			0.322322	0.976709			0.322322
0.323323	1.47964			0.323323	0.976638			0.323323
0.324324	1.48653			0.324324	0.976563			0.324324
0.325325	1.49371			0.325325	0.976485			0.325325
0.326326	1.50115			0.326326	0.976404			0.326326
0.327327	1.50887			0.327327	0.976319			0.327327
0.328328	1.51686			0.328328	0.976232			0.328328
0.329329	1.52511			0.329329	0.976141			0.329329
0.33033	1.53363			0.33033	0.976047			0.33033
0.331331	1.54242			0.331331	0.975949			0.331331
0.332332	1.55146			0.332332	0.975848			0.332332
0.333333	1.56077			0.333333	0.975744			0.333333
0.334334	1.57033			0.334334	0.975637			0.334334
0.335335	1.58015			0.335335	0.975525			0.335335
0.336336	1.59022			0.336336	0.97541			0.336336
0.337337	1.60054			0.337337	0.975292			0.337337
0.338338	1.6111			0.338338	0.975172			0.338338
0.339339	1.62191			0.339339	0.975046			0.339339
0.34034	1.63296			0.34034	0.974918			0.34034
0.341341	1.64426			0.341341	0.974786			0.341341
0.342342	1.65578			0.342342	0.974651			0.342342
0.343343	1.66754			0.343343	0.974512			0.343343
0.344344	1.67953			0.344344	0.974369			0.344344
0.345345	1.69175			0.345345	0.974224			0.345345
0.346346	1.7042			0.346346	0.974074			0.346346
0.347347	1.71686			0.347347	0.97392			0.347347
0.348348	1.72975			0.348348	0.973764			0.348348
0.349349	1.74284			0.349349	0.973603			0.349349
0.35035	1.75615			0.35035	0.973438			0.35035
0.351351	1.76967			0.351351	0.973272			0.351351
0.352352	1.7834			0.352352	0.973099			0.352352
0.353353	1.79732			0.353353	0.972923			0.353353
0.354354	1.81145			0.354354	0.972745			0.354354
0.355355	1.82577			0.355355	0.972561			0.355355
0.356356	1.84028			0.356356	0.972374			0.356356
0.357357	1.85498			0.357357	0.972184			0.357357
0.358358	1.86986			0.358358	0.971988			0.358358
0.359359	1.88492			0.359359	0.97179			0.359359
0.36036	1.90016			0.36036	0.971587			0.36036
0.361361	1.91558			0.361361	0.97138			0.361361
0.362362	1.93116			0.362362	0.971171			0.362362
0.363363	1.94691			0.363363	0.970955			0.363363
0.364364	1.96282			0.364364	0.970737			0.364364
0.365365	1.97888			0.365365	0.970514			0.365365
0.366366	1.9951			0.366366	0.970287			0.366366
0.367367	2.01147			0.367367	0.970057			0.367367
0.368368	2.02799			0.368368	0.969821			0.368368
0.369369	2.04465			0.369369	0.969583			0.369369
0.37037	2.06144			0.37037	0.969339			0.37037
0.371371	2.07837			0.371371	0.969091			0.371371
0.372372	2.09542			0.372372	0.968839			0.372372
0.373373	2.11261			0.373373	0.968582			0.373373
0.374374	2.12991			0.374374	0.968324			0.374374
0.375375	2.14732			0.375375	0.968057			0.375375
0.376376	2.16485			0.376376	0.967789			0.376376
0.377377	2.18249			0.377377	0.967514			0.377377
0.378378	2.20023			0.378378	0.967237			0.378378
0.379379	2.21807			0.379379	0.966954			0.379379
0.38038	2.23601			0.38038	0.966667			0.38038
0.381381	2.25403			0.381381	0.966377			0.381381
0.382382	2.27214			0.382382	0.96608			0.382382
0.383383	2.29033			0.383383	0.965781			0.383383
0.384384	2.3086			0.384384	0.965475			0.384384
0.385385	2.32693			0.385385	0.965167			0.385385
0.386386	2.34534			0.386386	0.964851			0.386386
0.387387	2.36381			0.387387	0.964534			0.387387
0.388388	2.38234			0.388388	0.96421			0.388388
0.389389	2.40092			0.389389	0.963882			0.389389
0.39039	2.41955			0.39039	0.96355			0.39039
0.391391	2.43823			0.391391	0.963213			0.391391
0.392392	2.45694			0.392392	0.962872			0.392392
0.393393	2.47569			0.393393	0.962525			0.393393
0.394394	2.49447			0.394394	0.962175			0.394394
0.395395	2.51328			0.395395	0.961818			0.395395
0.396396	2.53211			0.396396	0.961459			0.396396
0.397397	2.55096			0.397397	0.961092			0.397397
0.398398	2.56981			0.398398	0.960725			0.398398
0.399399	2.58868			0.399399	0.960349			0.399399
0.4004	2.60755			0.4004	0.959972			0.4004
0.401401	2.62641			0.401401	0.959586			0.401401
0.402402	2.64527			0.402402	0.959199			0.402402
0.403403	2.66412			0.403403	0.958805			0.403403
0.404404	2.68295			0.404404	0.958409			0.404404
0.405405	2.70177			0.405405	0.958006			0.405405
0.406406	2.72055			0.406406	0.9576			0.406406
0.407407	2.73931			0.407407	0.957188			0.407407
0.408408	2.75803			0.408408	0.956772			0.408408
0.409409	2.77672			0.409409	0.956353			0.409409
0.41041	2.79536			0.41041	0.955927			0.41041
0.411411	2.81395			0.411411	0.9555			0.411411
0.412412	2.83249			0.412412	0.955065			0.412412
0.413413	2.85097			0.413413	0.95463			0.413413
0.414414	2.86939			0.414414	0.954185			0.414414
0.415415	2.88774			0.415415	0.953742			0.415415
0.416416	2.90602			0.416416	0.953289			0.416416
0.417417	2.92423			0.417417	0.952836			0.417417
0.418418	2.94236			0.418418	0.952376			0.418418
0.419419	2.9604			0.419419	0.951914			0.419419
0.42042	2.97835			0.42042	0.951449			0.42042
0.421421	2.99621			0.421421	0.950978			0.421421
0.422422	3.01397			0.422422	0.950506			0.422422
0.423423	3.03163			0.423423	0.950026			0.423423
0.424424	3.04918			0.424424	0.94955			0.424424
0.425425	3.06662			0.425425	0.949062			0.425425
0.426426	3.08394			0.426426	0.948577			0.426426
0.427427	3.10115			0.427427	0.948085			0.427427
0.428428	3.11823			0.428428	0.947591			0.428428
0.429429	3.13518			0.429429	0.947097			0.429429
0.43043	3.15201			0.43043	0.946595			0.43043
0.431431	3.16869			0.431431	0.946098			0.431431
0.432432	3.18523			0.432432	0.94559			0.432432
0.433433	3.20163			0.433433	0.945086			0.433433
0.434434	3.21788			0.434434	0.944577			0.434434
0.435435	3.23398			0.435435	0.944066			0.435435
0.436436	3.24992			0.436436	0.943559			0.436436
0.437437	3.2657			0.437437	0.94304			0.437437
0.438438	3.28132			0.438438	0.942527			0.438438
0.439439	3.29677			0.439439	0.942012			0.439439
0.44044	3.31204			0.44044	0.941493			0.44044
0.441441	3.32714			0.441441	0.94098			0.441441
0.442442	3.34206			0.442442	0.940459			0.442442
0.443443	3.3568			0.443443	0.939941			0.443443
0.444444	3.37135			0.444444	0.939428			0.444444
0.445445	3.3857			0.445445	0.938906			0.445445
0.446446	3.39987			0.446446	0.93839			0.446446
0.447447	3.41383			0.447447	0.937877			0.447447
0.448448	3.4276			0.448448	0.937358			0.448448
0.449449	3.44116			0.449449	0.936847			0.449449
0.45045	3.45451			0.45045	0.936337			0.45045
0.451451	3.46765			0.451451	0.935824			0.451451
0.452452	3.48058			0.452452	0.935318			0.452452
0.453453	3.49329			0.453453	0.934817			0.453453
0.454454	3.50578			0.454454	0.934311			0.454454
0.455455	3.51804			0.455455	0.933814			0.455455
0.456456	3.53008			0.456456	0.933326			0.456456
0.457457	3.54188			0.457457	0.932829			0.457457
0.458458	3.55346			0.458458	0.932342			0.458458
0.459459	3.5648			0.459459	0.931865			0.459459
0.46046	3.5759			0.46046	0.931388			0.46046
0.461461	3.58676			0.461461	0.930914			0.461461
0.462462	3.59737			0.462462	0.93045			0.462462
0.463463	3.60774			0.463463	0.929997			0.463463
0.464464	3.61786			0.464464	0.929541			0.464464
0.465465	3.62773			0.465465	0.929093			0.465465
0.466466	3.63734			0.466466	0.928656			0.466466
0.467467	3.6467			0.467467	0.928231			0.467467
0.468468	3.65579			0.468468	0.927807			0.468468
0.469469	3.66463			0.469469	0.927389			0.469469
0.47047	3.6732			0.47047	0.926984			0.47047
0.471471	3.68151			0.471471	0.926592			0.471471
0.472472	3.68955			0.472472	0.926212			0.472472
0.473473	3.69733			0.473473	0.92583			0.473473
0.474474	3.70483			0.474474	0.925461			0.474474
0.475475	3.71205			0.475475	0.925106			0.475475
0.476476	3.71901			0.476476	0.924764			0.476476
0.477477	3.72568			0.477477	0.924435			0.477477
0.478478	3.73208			0.478478	0.924116			0.478478
0.479479	3.7382			0.479479	0.923803			0.479479
0.48048	3.74403			0.48048	0.923504			0.48048
0.481481	3.74959			0.481481	0.923219			0.481481
0.482482	3.75486			0.482482	0.922949			0.482482
0.483483	3.75984			0.483483	0.922693			0.483483
0.484484	3.76454			0.484484	0.922453			0.484484
0.485485	3.76895			0.485485	0.922227			0.485485
0.486486	3.77307			0.486486	0.922009			0.486486
0.487487	3.7769			0.487487	0.921804			0.487487
0.488488	3.78044			0.488488	0.921615			0.488488
0.489489	3.78368			0.489489	0.921441			0.489489
0.49049	3.78664			0.49049	0.921283			0.49049
0.491491	3.7893			0.491491	0.921141			0.491491
0.492492	3.79167			0.492492	0.921015			0.492492
0.493493	3.79374			0.493493	0.920904			0.493493
0.494494	3.79552			0.494494	0.920809			0.494494
0.495495	3.797			0.495495	0.92073			0.495495
0.496496	3.79818			0.496496	0.920666			0.496496
0.497497	3.79907			0.497497	0.920619			0.497497
0.498498	3.79967			0.498498	0.920587			0.498498
0.499499	3.79996			0.499499	0.920571			0.499499
0.500501	3.8			0.500501	0.920569			0.500501
0.501502	3.8			0.501502	0.920569			0.501502
0.502503	3.8			0.502503	0.920569			0.502503
0.503504	3.8			0.503504	0.920569			0.503504
0.504505	3.8			0.504505	0.920569			0.504505
0.505506	3.8			0.505506	0.920569			0.505506
0.506507	3.8			0.506507	0.920569			0.506507
0.507508	3.8			0.507508	0.920569			0.507508
0.508509	3.8			0.508509	0.920569			0.508509
0.50951	3.8			0.50951	0.920569			0.50951
0.510511	3.8			0.510511	0.920569			0.510511
0.511512	3.8			0.511512	0.920569			0.511512
0.512513	3.8			0.512513	0.920569			0.512513
0.513514	3.8			0.513514	0.920569			0.513514
0.514515	3.8			0.514515	0.920569			0.514515
0.515516	3.8			0.515516	0.920569			0.515516
0.516517	3.8			0.516517	0.920569			0.516517
0.517518	3.8			0.517518	0.920569			0.517518
0.518519	3.8			0.518519	0.920569			0.518519
0.51952	3.8			0.51952	0.920569			0.51952
0.520521	3.8			0.520521	0.920569			0.520521
0.521522	3.8			0.521522	0.920569			0.521522
0.522523	3.8			0.522523	0.920569			0.522523
0.523524	3.8			0.523524	0.920569			0.523524
0.524525	3.8			0.524525	0.920569			0.524525
0.525526	3.8			0.525526	0.920569			0.525526
0.526527	3.8			0.526527	0.920569			0.526527
0.527528	3.8			0.527528	0.920569			0.527528
0.528529	3.8			0.528529	0.920569			0.528529
0.52953	3.8			0.52953	0.920569			0.52953
0.530531	3.8			0.530531	0.920569			0.530531
0.531532	3.8			0.531532	0.920569			0.531532
0.532533	3.8			0.532533	0.920569			0.532533
0.533534	3.8			0.533534	0.920569			0.533534
0.534535	3.8			0.534535	0.920569			0.534535
0.535536	3.8			0.535536	0.920569			0.535536
0.536537	3.8			0.536537	0.920569			0.536537
0.537538	3.8			0.537538	0.920569			0.537538
0.538539	3.8			0.538539	0.920569			0.538539
0.53954	3.8			0.53954	0.920569			0.53954
0.540541	3.8			0.540541	0.920569			0.540541
0.541542	3.8			0.541542	0.920569			0.541542
0.542543	3.8			0.542543	0.920569			0.542543
0.543544	3.8			0.543544	0.920569			0.543544
0.544545	3.8			0.544545	0.920569			0.544545
0.545546	3.8			0.545546	0.920569			0.545546
0.546547	3.8			0.546547	0.920569			0.546547
0.547548	3.8			0.547548	0.920569			0.547548
0.548549	3.8			0.548549	0.920569			0.548549
0.54955	3.8			0.54955	0.920569			0.54955
0.550551	3.8			0.550551	0.920569			0.550551
0.551552	3.8			0.551552	0.920569			0.551552
0.552553	3.8			0.552553	0.920569			0.552553
0.553554	3.8			0.553554	0.920569			0.553554
0.554555	3.8			0.554555	0.920569			0.554555
0.555556	3.8			0.555556	0.920569			0.555556
0.556557	3.8			0.556557	0.920569			0.556557
0.557558	3.8			0.557558	0.920569			0.557558
0.558559	3.8			0.558559	0.920569			0.558559
0.55956	3.8			0.55956	0.920569			0.55956
0.560561	3.8			0.560561	0.920569			0.560561
0.561562	3.8			0.561562	0.920569			0.561562
0.562563	3.8			0.562563	0.920569			0.562563
0.563564	3.8			0.563564	0.920569			0.563564
0.564565	3.8			0.564565	0.920569			0.564565
0.565566	3.8			0.565566	0.920569			0.565566
0.566567	3.8			0.566567	0.920569			0.566567
0.567568	3.8			0.567568	0.920569			0.567568
0.568569	3.8			0.568569	0.920569			0.568569
0.56957	3.8			0.56957	0.920569			0.56957
0.570571	3.8			0.570571	0.920569			0.570571
0.571572	3.8			0.571572	0.920569			0.571572
0.572573	3.8			0.572573	0.920569			0.572573
0.573574	3.8			0.573574	0.920569			0.573574
0.574575	3.8			0.574575	0.920569			0.574575
0.575576	3.8			0.575576	0.920569			0.575576
0.576577	3.8			0.576577	0.920569			0.576577
0.577578	3.8			0.577578	0.920569			0.577578
0.578579	3.8			0.578579	0.920569			0.578579
0.57958	3.8			0.57958	0.920569			0.57958
0.580581	3.8			0.580581	0.920569			0.580581
0.581582	3.8			0.581582	0.920569			0.581582
0.582583	3.8			0.582583	0.920569			0.582583
0.583584	3.8			0.583584	0.920569			0.583584
0.584585	3.8			0.584585	0.920569			0.584585
0.585586	3.8			0.585586	0.920569			0.585586
0.586587	3.8			0.586587	0.920569			0.586587
0.587588	3.8			0.587588	0.920569			0.587588
0.588589	3.8			0.588589	0.920569			0.588589
0.58959	3.8			0.58959	0.920569			0.58959
0.590591	3.8			0.590591	0.920569			0.590591
0.591592	3.8			0.591592	0.920569			0.591592
0.592593	3.8			0.592593	0.920569			0.592593
0.593594	3.8			0.593594	0.920569			0.593594
0.594595	3.8			0.594595	0.920569			0.594595
0.595596	3.8			0.595596	0.920569			0.595596
0.596597	3.8			0.596597	0.920569			0.596597
0.597598	3.8			0.597598	0.920569			0.597598
0.598599	3.8			0.598599	0.920569			0.598599
0.5996	3.8			0.5996	0.920569			0.5996
0.600601	0.2			0.600601	0.987236			0.600601
0.601602	0.2			0.601602	0.987236			0.601602
0.602603	0.2			0.602603	0.987236			0.602603
0.603604	0.2			0.603604	0.987236			0.603604
0.604605	0.2			0.604605	0.987236			0.604605
0.605606	0.2			0.605606	0.987236			0.605606
0.606607	0.2			0.606607	0.987236			0.606607
0.607608	0.2			0.607608	0.987236			0.607608
0.608609	0.2			0.608609	0.987236			0.608609
0.60961	0.2			0.60961	0.987236			0.60961
0.610611	0.2			0.610611	0.987236			0.610611
0.611612	0.2			0.611612	0.987236			0.611612
0.612613	0.2			0.612613	0.987236			0.612613
0.613614	0.2			0.613614	0.987236			0.613614
0.614615	0.2			0.614615	0.987236			0.614615
0.615616	0.2			0.615616	0.987236			0.615616
0.616617	0.2			0.616617	0.987236			0.616617
0.617618	0.2			0.617618	0.987236			0.617618
0.618619	0.2			0.618619	0.987236			0.618619
0.61962	0.2			0.61962	0.987236			0.61962
0.620621	0.2			0.620621	0.987236			0.620621
0.621622	0.2			0.621622	0.987236			0.621622
0.622623	0.2			0.622623	0.987236			0.622623
0.623624	0.2			0.623624	0.987236			0.623624
0.624625	0.2			0.624625	0.987236			0.624625
0.625626	0.2			0.625626	0.987236			0.625626
0.626627	0.2			0.626627	0.987236			0.626627
0.627628	0.2			0.627628	0.987236			0.627628
0.628629	0.2			0.628629	0.987236			0.628629
0.62963	0.2			0.62963	0.987236			0.62963
0.630631	0.2			0.630631	0.987236			0.630631
0.631632	0.2			0.631632	0.987236			0.631632
0.632633	0.2			0.632633	0.987236			0.632633
0.633634	0.2			0.633634	0.987236			0.633634
0.634635	0.2			0.634635	0.987236			0.634635
0.635636	0.2			0.635636	0.987236			0.635636
0.636637	0.2			0.636637	0.987236			0.636637
0.637638	0.2			0.637638	0.987236			0.637638
0.638639	0.2			0.638639	0.987236			0.638639
0.63964	0.2			0.63964	0.987236			0.63964
0.640641	0.2			0.640641	0.987236			0.640641
0.641642	0.2			0.641642	0.987236			0.641642
0.642643	0.2			0.642643	0.987236			0.642643
0.643644	0.2			0.643644	0.987236			0.643644
0.644645	0.2			0.644645	0.987236			0.644645
0.645646	0.2			0.645646	0.987236			0.645646
0.646647	0.2			0.646647	0.987236			0.646647
0.647648	0.2			0.647648	0.987236			0.647648
0.648649	0.2			0.648649	0.987236			0.648649
0.64965	0.2			0.64965	0.987236			0.64965
0.650651	0.2			0.650651	0.987236			0.650651
0.651652	0.2			0.651652	0.987236			0.651652
0.652653	0.2			0.652653	0.987236			0.652653
0.653654	0.2			0.653654	0.987236			0.653654
0.654655	0.2			0.654655	0.987236			0.654655
0.655656	0.2			0.655656	0.987236			0.655656
0.656657	0.2			0.656657	0.987236			0.656657
0.657658	0.2			0.657658	0.987236			0.657658
0.658659	0.2			0.658659	0.987236			0.658659
0.65966	0.2			0.65966	0.987236			0.65966
0.660661	0.2			0.660661	0.987236			0.660661
0.661662	0.2			0.661662	0.987236			0.661662
0.662663	0.2			0.662663	0.987236			0.662663
0.663664	0.2			0.663664	0.987236			0.663664
0.664665	0.2			0.664665	0.987236			0.664665
0.665666	0.2			0.665666	0.987236			0.665666
0.666667	0.2			0.666667	0.987236			0.666667
0.667668	0.2			0.667668	0.987236			0.667668
0.668669	0.2			0.668669	0.987236			0.668669
0.66967	0.2			0.66967	0.987236			0.66967
0.670671	0.2			0.670671	0.987236			0.670671
0.671672	0.2			0.671672	0.987236			0.671672
0.672673	0.2			0.672673	0.987236			0.672673
0.673674	0.2			0.673674	0.987236			0.673674
0.674675	0.2			0.674675	0.987236			0.674675
0.675676	0.2			0.675676	0.987236			0.675676
0.676677	0.2			0.676677	0.987236			0.676677
0.677678	0.2			0.677678	0.987236			0.677678
0.678679	0.2			0.678679	0.987236			0.678679
0.67968	0.2			0.67968	0.987236			0.67968
0.680681	0.2			0.680681	0.987236			0.680681
0.681682	0.2			0.681682	0.987236			0.681682
0.682683	0.2			0.682683	0.987236			0.682683
0.683684	0.2			0.683684	0.987236			0.683684
0.684685	0.2			0.684685	0.987236			0.684685
0.685686	0.2			0.685686	0.987236			0.685686
0.686687	0.2			0.686687	0.987236			0.686687
0.687688	0.2			0.687688	0.987236			0.687688
0.688689	0.2			0.688689	0.987236			0.688689
0.68969	0.2			0.68969	0.987236			0.68969
0.690691	0.2			0.690691	0.987236			0.690691
0.691692	0.2			0.691692	0.987236			0.691692
0.692693	0.2			0.692693	0.987236			0.692693
0.693694	0.2			0.693694	0.987236			0.693694
0.694695	0.2			0.694695	0.987236			0.694695
0.695696	0.2			0.695696	0.987236			0.695696
0.696697	0.2			0.696697	0.987236			0.696697
0.697698	0.2			0.697698	0.987236			0.697698
0.698699	0.2			0.698699	0.987236			0.698699
0.6997	0.2			0.6997	0.987236			0.6997
0.700701	0.2			0.700701	0.987236			0.700701
0.701702	0.2			0.701702	0.987236			0.701702
0.702703	0.2			0.702703	0.987236			0.702703
0.703704	0.2			0.703704	0.987236			0.703704
0.704705	0.2			0.704705	0.987236			0.704705
0.705706	0.2			0.705706	0.987236			0.705706
0.706707	0.2			0.706707	0.987236			0.706707
0.707708	0.2			0.707708	0.987236			0.707708
0.708709	0.2			0.708709	0.987236			0.708709
0.70971	0.2			0.70971	0.987236			0.70971
0.710711	0.2			0.710711	0.987236			0.710711
0.711712	0.2			0.711712	0.987236			0.711712
0.712713	0.2			0.712713	0.987236			0.712713
0.713714	0.2			0.713714	0.987236			0.713714
0.714715	0.2			0.714715	0.987236			0.714715
0.715716	0.2			0.715716	0.987236			0.715716
0.716717	0.2			0.716717	0.987236			0.716717
0.717718	0.2			0.717718	0.987236			0.717718
0.718719	0.2			0.718719	0.987236			0.718719
0.71972	0.2			0.71972	0.987236			0.71972
0.720721	0.2			0.720721	0.987236			0.720721
0.721722	0.2			0.721722	0.987236			0.721722
0.722723	0.2			0.722723	0.987236			0.722723
0.723724	0.2			0.723724	0.987236			0.723724
0.724725	0.2			0.724725	0.987236			0.724725
0.725726	0.2			0.725726	0.987236			0.725726
0.726727	0.2			0.726727	0.987236			0.726727
0.727728	0.2			0.727728	0.987236			0.727728
0.728729	0.2			0.728729	0.987236			0.728729
0.72973	0.2			0.72973	0.987236			0.72973
0.730731	0.2			0.730731	0.987236			0.730731
0.731732	0.2			0.731732	0.987236			0.731732
0.732733	0.2			0.732733	0.987236			0.732733
0.733734	0.2			0.733734	0.987236			0.733734
0.734735	0.2			0.734735	0.987236			0.734735
0.735736	0.2			0.735736	0.987236			0.735736
0.736737	0.2			0.736737	0.987236			0.736737
0.737738	0.2			0.737738	0.987236			0.737738
0.738739	0.2			0.738739	0.987236			0.738739
0.73974	0.2			0.73974	0.987236			0.73974
0.740741	0.2			0.740741	0.987236			0.740741
0.741742	0.2			0.741742	0.987236			0.741742
0.742743	0.2			0.742743	0.987236			0.742743
0.743744	0.2			0.743744	0.987236			0.743744
0.744745	0.2			0.744745	0.987236			0.744745
0.745746	0.2			0.745746	0.987236			0.745746
0.746747	0.2			0.746747	0.987236			0.746747
0.747748	0.2			0.747748	0.987236			0.747748
0.748749	0.2			0.748749	0.987236			0.748749
0.74975	0.2			0.74975	0.987236			0.74975
0.750751	0.2			0.750751	0.987236			0.750751
0.751752	0.2			0.751752	0.987236			0.751752
0.752753	0.2			0.752753	0.987236			0.752753
0.753754	0.2			0.753754	0.987236			0.753754
0.754755	0.2			0.754755	0.987236			0.754755
0.755756	0.2			0.755756	0.987236			0.755756
0.756757	0.2			0.756757	0.987236			0.756757
0.757758	0.2			0.757758	0.987236			0.757758
0.758759	0.2			0.758759	0.987236			0.758759
0.75976	0.2			0.75976	0.987236			0.75976
0.760761	0.2			0.760761	0.987236			0.760761
0.761762	0.2			0.761762	0.987236			0.761762
0.762763	0.2			0.762763	0.987236			0.762763
0.763764	0.2			0.763764	0.987236			0.763764
0.764765	0.2			0.764765	0.987236			0.764765
0.765766	0.2			0.765766	0.987236			0.765766
0.766767	0.2			0.766767	0.987236			0.766767
0.767768	0.2			0.767768	0.987236			0.767768
0.768769	0.2			0.768769	0.987236			0.768769
0.76977	0.2			0.76977	0.987236			0.76977
0.770771	0.2			0.770771	0.987236			0.770771
0.771772	0.2			0.771772	0.987236			0.771772
0.772773	0.2			0.772773	0.987236			0.772773
0.773774	0.2			0.773774	0.987236			0.773774
0.774775	0.2			0.774775	0.987236			0.774775
0.775776	0.2			0.775776	0.987236			0.775776
0.776777	0.2			0.776777	0.987236			0.776777
0.777778	0.2			0.777778	0.987236			0.777778
0.778779	0.2			0.778779	0.987236			0.778779
0.77978	0.2			0.77978	0.987236			0.77978
0.780781	0.2			0.780781	0.987236			0.780781
0.781782	0.2			0.781782	0.987236			0.781782
0.782783	0.2			0.782783	0.987236			0.782783
0.783784	0.2			0.783784	0.987236			0.783784
0.784785	0.2			0.784785	0.987236			0.784785
0.785786	0.2			0.785786	0.987236			0.785786
0.786787	0.2			0.786787	0.987236			0.786787
0.787788	0.2			0.787788	0.987236			0.787788
0.788789	0.2			0.788789	0.987236			0.788789
0.78979	0.2			0.78979	0.987236			0.78979
0.790791	0.2			0.790791	0.987236			0.790791
0.791792	0.2			0.791792	0.987236			0.791792
0.792793	0.2			0.792793	0.987236			0.792793
0.793794	0.2			0.793794	0.987236			0.793794
0.794795	0.2			0.794795	0.987236			0.794795
0.795796	0.2			0.795796	0.987236			0.795796
0.796797	0.2			0.796797	0.987236			0.796797
0.797798	0.2			0.797798	0.987236			0.797798
0.798799	0.2			0.798799	0.987236			0.798799
0.7998	0.2			0.7998	0.987236			0.7998
0.800801	2.5			0.800801	0.96207			0.800801
0.801802	2.5			0.801802	0.96207			0.801802
0.802803	2.5			0.802803	0.96207			0.802803
0.803804	2.5			0.803804	0.96207			0.803804
0.804805	2.5			0.804805	0.96207			0.804805
0.805806	2.5			0.805806	0.96207			0.805806
0.806807	2.5			0.806807	0.96207			0.806807
0.807808	2.5			0.807808	0.96207			0.807808
0.808809	2.5			0.808809	0.96207			0.808809
0.80981	2.5			0.80981	0.96207			0.80981
0.810811	2.5			0.810811	0.96207			0.810811
0.811812	2.5			0.811812	0.96207			0.811812
0.812813	2.5			0.812813	0.96207			0.812813
0.813814	2.5			0.813814	0.96207			0.813814
0.814815	2.5			0.814815	0.96207			0.814815
0.815816	2.5			0.815816	0.96207			0.815816
0.816817	2.5			0.816817	0.96207			0.816817
0.817818	2.5			0.817818	0.96207			0.817818
0.818819	2.5			0.818819	0.96207			0.818819
0.81982	2.5			0.81982	0.96207			0.81982
0.820821	2.5			0.820821	0.96207			0.820821
0.821822	2.5			0.821822	0.96207			0.821822
0.822823	2.5			0.822823	0.96207			0.822823
0.823824	2.5			0.823824	0.96207			0.823824
0.824825	2.5			0.824825	0.96207			0.824825
0.825826	2.5			0.825826	0.96207			0.825826
0.826827	2.5			0.826827	0.96207			0.826827
0.827828	2.5			0.827828	0.96207			0.827828
0.828829	2.5			0.828829	0.96207			0.828829
0.82983	2.5			0.82983	0.96207			0.82983
0.830831	2.5			0.830831	0.96207			0.830831
0.831832	2.5			0.831832	0.96207			0.831832
0.832833	2.5			0.832833	0.96207			0.832833
0.833834	2.5			0.833834	0.96207			0.833834
0.834835	2.5			0.834835	0.96207			0.834835
0.835836	2.5			0.835836	0.96207			0.835836
0.836837	2.5			0.836837	0.96207			0.836837
0.837838	2.5			0.837838	0.96207			0.837838
0.838839	2.5			0.838839	0.96207			0.838839
0.83984	2.5			0.83984	0.96207			0.83984
0.840841	5			0.840841	0.740779			0.840841
0.841842	5			0.841842	0.740779			0.841842
0.842843	5			0.842843	0.740779			0.842843
0.843844	5			0.843844	0.740779			0.843844
0.844845	5			0.844845	0.740779			0.844845
0.845846	5			0.845846	0.740779			0.845846
0.846847	5			0.846847	0.740779			0.846847
0.847848	5			0.847848	0.740779			0.847848
0.848849	5			0.848849	0.740779			0.848849
0.84985	5			0.84985	0.740779			0.84985
0.850851	5			0.850851	0.740779			0.850851
0.851852	5			0.851852	0.740779			0.851852
0.852853	5			0.852853	0.740779			0.852853
0.853854	5			0.853854	0.740779			0.853854
0.854855	5			0.854855	0.740779			0.854855
0.855856	5			0.855856	0.740779			0.855856
0.856857	5			0.856857	0.740779			0.856857
0.857858	5			0.857858	0.740779			0.857858
0.858859	5			0.858859	0.740779			0.858859
0.85986	5			0.85986	0.740779			0.85986
0.860861	5			0.860861	0.740779			0.860861
0.861862	5			0.861862	0.740779			0.861862
0.862863	5			0.862863	0.740779			0.862863
0.863864	5			0.863864	0.740779			0.863864
0.864865	5			0.864865	0.740779			0.864865
0.865866	5			0.865866	0.740779			0.865866
0.866867	5			0.866867	0.740779			0.866867
0.867868	5			0.867868	0.740779			0.867868
0.868869	5			0.868869	0.740779			0.868869
0.86987	5			0.86987	0.740779			0.86987
0.870871	5			0.870871	0.740779			0.870871
0.871872	5			0.871872	0.740779			0.871872
0.872873	5			0.872873	0.740779			0.872873
0.873874	5			0.873874	0.740779			0.873874
0.874875	5			0.874875	0.740779			0.874875
0.875876	5			0.875876	0.740779			0.875876
0.876877	5			0.876877	0.740779			0.876877
0.877878	5			0.877878	0.740779			0.877878
0.878879	5			0.878879	0.740779			0.878879
0.87988	5			0.87988	0.740779			0.87988
0.880881	5			0.880881	0.740779			0.880881
0.881882	5			0.881882	0.740779			0.881882
0.882883	5			0.882883	0.740779			0.882883
0.883884	5			0.883884	0.740779			0.883884
0.884885	5			0.884885	0.740779			0.884885
0.885886	5			0.885886	0.740779			0.885886
0.886887	5			0.886887	0.740779			0.886887
0.887888	5			0.887888	0.740779			0.887888
0.888889	5			0.888889	0.740779			0.888889
0.88989	5			0.88989	0.740779			0.88989
0.890891	5			0.890891	0.740779			0.890891
0.891892	5			0.891892	0.740779			0.891892
0.892893	5			0.892893	0.740779			0.892893
0.893894	5			0.893894	0.740779			0.893894
0.894895	5			0.894895	0.740779			0.894895
0.895896	5			0.895896	0.740779			0.895896
0.896897	5			0.896897	0.740779			0.896897
0.897898	5			0.897898	0.740779			0.897898
0.898899	5			0.898899	0.740779			0.898899
0.8999	5			0.8999	0.740779			0.8999
0.900901	5			0.900901	0.740779			0.900901
0.901902	5			0.901902	0.740779			0.901902
0.902903	5			0.902903	0.740779			0.902903
0.903904	5			0.903904	0.740779			0.903904
0.904905	5			0.904905	0.740779			0.904905
0.905906	5			0.905906	0.740779			0.905906
0.906907	5			0.906907	0.740779			0.906907
0.907908	5			0.907908	0.740779			0.907908
0.908909	5			0.908909	0.740779			0.908909
0.90991	5			0.90991	0.740779			0.90991
0.910911	5			0.910911	0.740779			0.910911
0.911912	5			0.911912	0.740779			0.911912
0.912913	5			0.912913	0.740779			0.912913
0.913914	5			0.913914	0.740779			0.913914
0.914915	5			0.914915	0.740779			0.914915
0.915916	5			0.915916	0.740779			0.915916
0.916917	5			0.916917	0.740779			0.916917
0.917918	5			0.917918	0.740779			0.917918
0.918919	5			0.918919	0.740779			0.918919
0.91992	5			0.91992	0.740779			0.91992
0.920921	5			0.920921	0.740779			0.920921
0.921922	5			0.921922	0.740779			0.921922
0.922923	5			0.922923	0.740779			0.922923
0.923924	5			0.923924	0.740779			0.923924
0.924925	5			0.924925	0.740779			0.924925
0.925926	5			0.925926	0.740779			0.925926
0.926927	5			0.926927	0.740779			0.926927
0.927928	5			0.927928	0.740779			0.927928
0.928929	5			0.928929	0.740779			0.928929
0.92993	5			0.92993	0.740779			0.92993
0.930931	5			0.930931	0.740779			0.930931
0.931932	5			0.931932	0.740779			0.931932
0.932933	5			0.932933	0.740779			0.932933
0.933934	5			0.933934	0.740779			0.933934
0.934935	5			0.934935	0.740779			0.934935
0.935936	5			0.935936	0.740779			0.935936
0.936937	5			0.936937	0.740779			0.936937
0.937938	5			0.937938	0.740779			0.937938
0.938939	5			0.938939	0.740779			0.938939
0.93994	5			0.93994	0.740779			0.93994
0.940941	5			0.940941	0.740779			0.940941
0.941942	5			0.941942	0.740779			0.941942
0.942943	5			0.942943	0.740779			0.942943
0.943944	5			0.943944	0.740779			0.943944
0.944945	5			0.944945	0.740779			0.944945
0.945946	5			0.945946	0.740779			0.945946
0.946947	5			0.946947	0.740779			0.946947
0.947948	5			0.947948	0.740779			0.947948
0.948949	5			0.948949	0.740779			0.948949
0.94995	5			0.94995	0.740779			0.94995
0.950951	5			0.950951	0.740779			0.950951
0.951952	5			0.951952	0.740779			0.951952
0.952953	5			0.952953	0.740779			0.952953
0.953954	5			0.953954	0.740779			0.953954
0.954955	5			0.954955	0.740779			0.954955
0.955956	5			0.955956	0.740779			0.955956
0.956957	5			0.956957	0.740779			0.956957
0.957958	5			0.957958	0.740779			0.957958
0.958959	5			0.958959	0.740779			0.958959
0.95996	5			0.95996	0.740779			0.95996
0.960961	5			0.960961	0.740779			0.960961
0.961962	5			0.961962	0.740779			0.961962
0.962963	5			0.962963	0.740779			0.962963
0.963964	5			0.963964	0.740779			0.963964
0.964965	5			0.964965	0.740779			0.964965
0.965966	5			0.965966	0.740779			0.965966
0.966967	5			0.966967	0.740779			0.966967
0.967968	5			0.967968	0.740779			0.967968
0.968969	5			0.968969	0.740779			0.968969
0.96997	5			0.96997	0.740779			0.96997
0.970971	5			0.970971	0.740779			0.970971
0.971972	5			0.971972	0.740779			0.971972
0.972973	5			0.972973	0.740779			0.972973
0.973974	5			0.973974	0.740779			0.973974
0.974975	5			0.974975	0.740779			0.974975
0.975976	5			0.975976	0.740779			0.975976
0.976977	5			0.976977	0.740779			0.976977
0.977978	5			0.977978	0.740779			0.977978
0.978979	5			0.978979	0.740779			0.978979
0.97998	5			0.97998	0.740779			0.97998
0.980981	5			0.980981	0.740779			0.980981
0.981982	5			0.981982	0.740779			0.981982
0.982983	5			0.982983	0.740779			0.982983
0.983984	5			0.983984	0.740779			0.983984
0.984985	5			0.984985	0.740779			0.984985
0.985986	5			0.985986	0.740779			0.985986
0.986987	5			0.986987	0.740779			0.986987
0.987988	5			0.987988	0.740779			0.987988
0.988989	5			0.988989	0.740779			0.988989
0.98999	5			0.98999	0.740779			0.98999
0.990991	5			0.990991	0.740779			0.990991
0.991992	5			0.991992	0.740779			0.991992
0.992993	5			0.992993	0.740779			0.992993
0.993994	5			0.993994	0.740779			0.993994
0.994995	5			0.994995	0.740779			0.994995
0.995996	5			0.995996	0.740779			0.995996
0.996997	5			0.996997	0.740779			0.996997
0.997998	5			0.997998	0.740779			0.997998
0.998999	5			0.998999	0.740779			0.998999
1	5			1	0.740779			1
[truncated: 960 more columns]

## Sheet: Fig2
Fig. 2e					Fig. 2f					Fig. 2g					Fig. 2h
t	I	T	R		f	I	T	R		x	I	T	R		k	I	T	R
-8.44	NaN	0	NaN		-103.226	3.02167e-05	4.48217e-05	0		0	-0.0337885	-0.00501269	0		-4.1762	NaN	0.00131043	0
-8.43948	NaN	0	NaN		-103.22	3.02419e-05	4.45878e-05	0		0.001001	-0.0339535	-0.00747867	-1.83896e-25		-4.16785	NaN	0.00126496	0
-8.43896	NaN	0	NaN		-103.213	3.03168e-05	4.38932e-05	0		0.002002	-0.0341893	-0.00997958	-3.13926e-25		-4.1595	NaN	0.00116683	0
-8.43844	NaN	0	NaN		-103.207	3.04388e-05	4.27598e-05	0		0.003003	-0.0344915	-0.0125101	-3.9562e-25		-4.15115	NaN	0.00101913	0
-8.43792	NaN	0	NaN		-103.201	3.06037e-05	4.12251e-05	0		0.004004	-0.0348559	-0.0150647	-4.34507e-25		-4.1428	NaN	0.000815163	0
-8.4374	NaN	0	NaN		-103.194	3.0806e-05	3.93431e-05	0		0.00500501	-0.0352782	-0.0176383	-4.36116e-25		-4.13446	NaN	0.000572146	0
-8.43687	NaN	0	NaN		-103.188	3.1039e-05	3.7187e-05	0		0.00600601	-0.0357541	-0.0202252	-4.05976e-25		-4.12611	NaN	0.000345598	0
-8.43635	NaN	0	NaN		-103.182	3.12953e-05	3.48523e-05	0		0.00700701	-0.0362793	-0.0228203	-3.49617e-25		-4.11776	NaN	0.000170537	0
-8.43583	NaN	0	NaN		-103.175	3.15666e-05	3.24605e-05	0		0.00800801	-0.0368495	-0.025418	-2.72569e-25		-4.10941	NaN	0.000367475	0
-8.43531	NaN	0	NaN		-103.169	3.18448e-05	3.01632e-05	0		0.00900901	-0.0374605	-0.0280131	-1.80359e-25		-4.10106	NaN	0.000600385	0
-8.43479	NaN	0	NaN		-103.163	3.21215e-05	2.81417e-05	0		0.01001	-0.038108	-0.0306002	-7.85179e-26		-4.09271	NaN	0.000838685	0
-8.43427	NaN	0	NaN		-103.157	3.23887e-05	2.65966e-05	0		0.011011	-0.0387877	-0.0331739	2.74256e-26		-4.08436	NaN	0.00104291	0
-8.43375	NaN	0	NaN		-103.15	3.26387e-05	2.57159e-05	0		0.012012	-0.0394953	-0.0357288	1.31942e-25		-4.07601	NaN	0.00118321	0
-8.43323	NaN	0	NaN		-103.144	3.28646e-05	2.56239e-05	0		0.013013	-0.0402265	-0.0382596	2.29503e-25		-4.06766	0.00154841	0.0012724	0
-8.43271	NaN	0	NaN		-103.138	3.30602e-05	2.63344e-05	0		0.014014	-0.0409771	-0.0407609	3.14578e-25		-4.05931	0.0017071	0.00130835	0
-8.43219	NaN	0	NaN		-103.131	3.32204e-05	2.77449e-05	0		0.015015	-0.0417427	-0.0432273	3.81638e-25		-4.05096	0.00202792	0.00126279	0
-8.43167	NaN	0	NaN		-103.125	3.3341e-05	2.96767e-05	0		0.016016	-0.0425191	-0.0456535	4.25155e-25		-4.04261	0.00239799	0.00115525	0
-8.43115	NaN	0	NaN		-103.119	3.34187e-05	3.19288e-05	0		0.017017	-0.043302	-0.048034	4.39598e-25		-4.03427	0.00277642	0.000999442	0
-8.43062	NaN	0	NaN		-103.112	3.34517e-05	3.43136e-05	0		0.018018	-0.0440871	-0.0503635	4.1944e-25		-4.02592	0.00309645	0.000794782	0
-8.4301	NaN	0	NaN		-103.106	3.3439e-05	3.66728e-05	0		0.019019	-0.0448702	-0.0526367	3.59149e-25		-4.01757	0.00332849	0.000545792	0
-8.42958	NaN	0	NaN		-103.1	3.3381e-05	3.88783e-05	0		0.02002	-0.0456469	-0.0548481	2.53198e-25		-4.00922	0.00347543	0.000324419	0
-8.42906	NaN	0	NaN		-103.093	3.32792e-05	4.08292e-05	0		0.021021	-0.046413	-0.0569925	9.60569e-26		-4.00087	0.0035308	0.000191021	0
-8.42854	NaN	0	NaN		-103.087	3.31362e-05	4.24476e-05	0		0.022022	-0.0471641	-0.0590644	-1.17043e-25		-3.99252	0.00344561	0.000390659	0
-8.42802	NaN	0	NaN		-103.081	3.29557e-05	4.36752e-05	0		0.023023	-0.0478961	-0.0610584	-3.74643e-25		-3.98417	0.00326374	0.000631081	0
-8.4275	NaN	0	NaN		-103.075	3.27425e-05	4.44711e-05	0		0.024024	-0.0486046	-0.0629692	-6.49722e-25		-3.97582	0.00300211	0.000865806	0
-8.42698	NaN	0	NaN		-103.068	3.25025e-05	4.481e-05	0		0.025025	-0.0492853	-0.0647914	-9.14635e-25		-3.96747	0.00266824	0.00107122	0
-8.42646	NaN	0	NaN		-103.062	3.22421e-05	4.46813e-05	0		0.026026	-0.049934	-0.0665197	-1.14173e-24		-3.95912	0.00228005	0.00120469	0
-8.42594	NaN	0	NaN		-103.056	3.19686e-05	4.40891e-05	0		0.027027	-0.0505463	-0.0681487	-1.30337e-24		-3.95077	0.00192381	0.00128525	0
-8.42542	NaN	0	NaN		-103.049	3.16901e-05	4.30519e-05	0		0.028028	-0.0511181	-0.0696729	-1.37191e-24		-3.94243	0.00165018	0.00131172	0
-8.4249	NaN	0	NaN		-103.043	3.14147e-05	4.16035e-05	0		0.029029	-0.0516449	-0.071087	-1.31969e-24		-3.93408	0.00153914	0.00126583	0
-8.42437	NaN	0	NaN		-103.037	3.11507e-05	3.9794e-05	0		0.03003	-0.0521226	-0.0723853	-1.11908e-24		-3.92573	0.00171955	0.00114825	0
-8.42385	NaN	0	NaN		-103.03	3.09064e-05	3.76922e-05	0		0.031031	-0.0525468	-0.0735624	-7.42423e-25		-3.91738	0.00201903	0.000983473	0
-8.42333	NaN	0	NaN		-103.024	3.06896e-05	3.53882e-05	0		0.032032	-0.0529133	-0.0746126	-1.62075e-25		-3.90903	0.00239234	0.000775063	0
-8.42281	NaN	0	NaN		-103.018	3.05073e-05	3.29971e-05	0		0.033033	-0.0532178	-0.0755305	6.39346e-25		-3.90068	0.00277386	0.00052078	0
-8.42229	NaN	0	NaN		-103.012	3.03656e-05	3.06636e-05	0		0.034034	-0.0534559	-0.0763105	1.59676e-24		-3.89233	0.00308965	0.000303391	0
-8.42177	NaN	0	NaN		-103.005	3.02694e-05	2.85629e-05	0		0.035035	-0.0536235	-0.076947	2.60536e-24		-3.88398	0.0033331	0.000211759	0
-8.42125	NaN	0	NaN		-102.999	3.02218e-05	2.6893e-05	0		0.036036	-0.0537162	-0.0774344	3.5601e-24		-3.87563	0.0034946	0.000415845	0
-8.42073	NaN	0	NaN		-102.993	3.02247e-05	2.58486e-05	0		0.037037	-0.0537298	-0.0777673	4.35591e-24		-3.86728	0.00353545	0.00066486	0
-8.42021	NaN	0	NaN		-102.986	3.02777e-05	2.55733e-05	0		0.038038	-0.0536599	-0.0779401	4.88775e-24		-3.85893	0.00345684	0.000897048	0
-8.41969	NaN	0	NaN		-102.98	3.03792e-05	2.61082e-05	0		0.039039	-0.0535023	-0.0779473	5.05056e-24		-3.85058	0.00328805	0.00109754	0
-8.41917	NaN	0	NaN		-102.974	3.05256e-05	2.73748e-05	0		0.04004	-0.0532527	-0.0777832	4.73928e-24		-3.84224	0.00303462	0.00123166	0
-8.41865	NaN	0	NaN		-102.967	3.07121e-05	2.92067e-05	0		0.041041	-0.0529071	-0.0774423	3.84885e-24		-3.83389	0.00268747	0.00130374	2.50000000000000e-323
-8.41812	NaN	0	NaN		-102.961	3.09323e-05	3.14038e-05	0		0.042042	-0.0524627	-0.0769197	2.27423e-24		-3.82554	0.00230861	0.00132061	3.40000000000000e-322
-8.4176	NaN	0	NaN		-102.955	3.11792e-05	3.37737e-05	0		0.043043	-0.0519169	-0.0762128	-8.96461e-26		-3.81719	0.00194815	0.0012741	4.83700000000000e-321
-8.41708	NaN	0	NaN		-102.949	3.14449e-05	3.6151e-05	0		0.044044	-0.051267	-0.0753199	-3.25661e-24		-3.80884	0.00164273	0.00114568	6.86200000000000e-320
-8.41656	NaN	0	NaN		-102.942	3.17211e-05	3.84008e-05	0		0.045045	-0.0505105	-0.0742392	-6.90925e-24		-3.80049	0.00158197	0.0009709	9.58883000000000e-319
-8.41604	NaN	0	NaN		-102.936	3.19995e-05	4.04166e-05	0		0.046046	-0.0496447	-0.072969	-1.0655e-23		-3.79214	0.00172846	0.000754551	1.31407830000000e-317
-8.41552	NaN	0	NaN		-102.93	3.22719e-05	4.21156e-05	0		0.047047	-0.0486671	-0.0715074	-1.41013e-23		-3.78379	0.0020171	0.00049658	1.77015663000000e-316
-8.415	NaN	0	NaN		-102.923	3.25304e-05	4.34355e-05	0		0.048048	-0.047575	-0.0698528	-1.68555e-23		-3.77544	0.00239953	0.000282007	2.33020161700000e-315
-8.41448	NaN	0	NaN		-102.917	3.27679e-05	4.43314e-05	0		0.049049	-0.0463658	-0.0680034	-1.85251e-23		-3.76709	0.00277568	0.000233356	3.01678969400000e-314
-8.41396	NaN	0	NaN		-102.911	3.29777e-05	4.47747e-05	0		0.0500501	-0.0450369	-0.0659573	-1.87175e-23		-3.75874	0.00309887	0.00044385	3.84743821880000e-313
-8.41344	NaN	0	NaN		-102.904	3.31542e-05	4.47515e-05	0		0.0510511	-0.0435857	-0.063713	-1.70402e-23		-3.75039	0.00335606	0.000702419	4.80430124996500e-312
-8.41292	NaN	0	NaN		-102.898	3.32929e-05	4.42627e-05	0		0.0520521	-0.0420095	-0.0612685	-1.31005e-23		-3.74205	0.00352069	0.000933017	5.90951648067450e-311
-8.41239	NaN	0	NaN		-102.892	3.339e-05	4.33233e-05	0		0.0530531	-0.0403059	-0.0586222	-6.50582e-24		-3.7337	0.00355179	0.00112857	7.17108291418120e-310
-8.41187	NaN	0	NaN		-102.886	3.34431e-05	4.19637e-05	0		0.0540541	-0.0384721	-0.0557722	3.12875e-24		-3.72535	0.00348734	0.00126459	0
-8.41135	NaN	0	NaN		-102.879	3.34507e-05	4.02303e-05	0		0.0550551	-0.0365056	-0.0527169	1.55534e-23		-3.717	0.00333029	0.00132818	1.00021e-307
-8.41083	NaN	0	NaN		-102.873	3.34128e-05	3.81873e-05	0		0.0560561	-0.0344037	-0.0494568	2.94134e-23		-3.70865	0.00306775	0.00133515	1.15604e-306
-8.41031	NaN	0	NaN		-102.867	3.33302e-05	3.59197e-05	0		0.0570571	-0.0321639	-0.0459969	4.32437e-23		-3.7003	0.00272235	0.00128468	1.31111e-305
-8.40979	NaN	0	NaN		-102.86	3.32051e-05	3.35367e-05	0		0.0580581	-0.0297835	-0.0423424	5.55789e-23		-3.69195	0.00234829	0.00114742	1.46087e-304
-8.40927	NaN	0	NaN		-102.854	3.30407e-05	3.1176e-05	0		0.0590591	-0.0272599	-0.0384989	6.49539e-23		-3.6836	0.00197452	0.000961439	1.60239e-303
-8.40875	NaN	0	NaN		-102.848	3.28415e-05	2.90061e-05	0		0.0600601	-0.0245906	-0.0344716	6.99033e-23		-3.67525	0.00168725	0.000735748	1.72281e-302
-8.40823	NaN	0	NaN		-102.841	3.26126e-05	2.72214e-05	0		0.0610611	-0.0217741	-0.0302661	6.8962e-23		-3.6669	0.00162016	0.000472655	1.816e-301
-8.40771	NaN	0	NaN		-102.835	3.23604e-05	2.60208e-05	0		0.0620621	-0.0188136	-0.0258876	6.06646e-23		-3.65855	0.00173669	0.000259792	1.88116e-300
-8.40719	NaN	0	NaN		-102.829	3.20918e-05	2.55644e-05	0		0.0630631	-0.0157129	-0.0213416	4.3546e-23		-3.6502	0.00202411	0.000256519	1.91245e-299
-8.40667	NaN	0	NaN		-102.823	3.18146e-05	2.59196e-05	0		0.0640641	-0.012476	-0.0166335	1.61408e-23		-3.64186	0.00241525	0.000479601	1.93579e-298
-8.40614	NaN	0	NaN		-102.816	3.15367e-05	2.70336e-05	0		0.0650651	-0.00910692	-0.0117687	-2.28256e-23		-3.63351	0.00279058	0.000744554	1.97018e-297
-8.40562	NaN	0	NaN		-102.81	3.12666e-05	2.87553e-05	0		0.0660661	-0.00560946	-0.00675249	-7.11002e-23		-3.62516	0.00312493	0.00097442	2.04957e-296
-8.4051	NaN	0	NaN		-102.804	3.10126e-05	3.08877e-05	0		0.0670671	-0.00198761	-0.00159035	-1.23321e-22		-3.61681	0.00339809	0.00116562	2.32789e-295
-8.40458	NaN	0	NaN		-102.797	3.07826e-05	3.32342e-05	0		0.0680681	0.00175471	0.00371234	-1.7402e-22		-3.60846	0.00354273	0.00130409	2.76951e-294
-8.40406	NaN	0	NaN		-102.791	3.05842e-05	3.56227e-05	0		0.0690691	0.00561355	0.00914994	-2.17728e-22		-3.60011	0.00358811	0.00135902	3.42523e-293
-8.40354	NaN	0	NaN		-102.785	3.04238e-05	3.79115e-05	0		0.0700701	0.00958499	0.0147128	-2.48977e-22		-3.59176	0.00353767	0.00135559	4.35908e-292
-8.40302	NaN	0	NaN		-102.778	3.03069e-05	3.99881e-05	0		0.0710711	0.0136651	0.0203879	-2.62299e-22		-3.58341	0.00338579	0.001294	5.47316e-291
-8.4025	NaN	0	NaN		-102.772	3.02374e-05	4.17646e-05	0		0.0720721	0.0178499	0.0261623	-2.52225e-22		-3.57506	0.00310914	0.00115344	6.7815e-290
-8.40198	NaN	0	NaN		-102.766	3.02177e-05	4.31744e-05	0		0.0730731	0.0221355	0.0320227	-2.13287e-22		-3.56671	0.00277301	0.000954832	8.24205e-289
-8.40146	NaN	0	NaN		-102.76	3.02486e-05	4.41689e-05	0		0.0740741	0.026518	0.0379563	-1.40016e-22		-3.55836	0.00239836	0.000718194	9.82392e-288
-8.40094	NaN	0	NaN		-102.753	3.03289e-05	4.47159e-05	0		0.0750751	0.0309934	0.0439498	-2.69439e-23		-3.55002	0.00201394	0.000448438	1.15165e-286
-8.40042	NaN	0	NaN		-102.747	3.04559e-05	4.47983e-05	0		0.0760761	0.0355577	0.0499902	1.29135e-22		-3.54167	0.00174611	0.000236296	1.3224e-285
-8.39989	NaN	0	NaN		-102.741	3.06252e-05	4.44135e-05	0		0.0770771	0.0402071	0.0560645	3.15053e-22		-3.53332	0.00165366	0.00028211	1.49231e-284
-8.39937	NaN	0	NaN		-102.734	3.08313e-05	4.35736e-05	0		0.0780781	0.0449377	0.0621595	5.10432e-22		-3.52497	0.00174746	0.00052039	1.66009e-283
-8.39885	NaN	0	NaN		-102.728	3.10673e-05	4.23052e-05	0		0.0790791	0.0497454	0.0682622	6.94863e-22		-3.51662	0.00205634	0.000792188	1.81309e-282
-8.39833	NaN	0	NaN		-102.722	3.13256e-05	4.0651e-05	0		0.0800801	0.0546264	0.0743595	8.47939e-22		-3.50827	0.00243955	0.0010221	1.94704e-281
-8.39781	NaN	0	NaN		-102.715	3.15982e-05	3.86711e-05	0		0.0810811	0.0595754	0.0804384	9.4925e-22		-3.49992	0.00281998	0.00120942	2.06301e-280
-8.39729	NaN	0	NaN		-102.709	3.18767e-05	3.64455e-05	0		0.0820821	0.0645833	0.0864858	9.78389e-22		-3.49157	0.00316896	0.00134867	2.14884e-279
-8.39677	NaN	0	NaN		-102.703	3.21527e-05	3.40775e-05	0		0.0830831	0.0696402	0.0924881	9.14947e-22		-3.48322	0.00342979	0.00139678	2.19819e-278
-8.39625	NaN	0	NaN		-102.697	3.24184e-05	3.16982e-05	0		0.0840841	0.0747361	0.0984297	7.38515e-22		-3.47487	0.00358472	0.00138225	2.21706e-277
-8.39573	NaN	0	NaN		-102.69	3.26661e-05	2.94691e-05	0		0.0850851	0.0798612	0.104294	4.28685e-22		-3.46652	0.00364538	0.00130855	2.19759e-276
-8.39521	NaN	0	NaN		-102.684	3.28889e-05	2.75798e-05	0		0.0860861	0.0850054	0.110065	-3.49464e-23		-3.45817	0.00360874	0.00116373	2.13452e-275
-8.39469	NaN	0	NaN		-102.678	3.30809e-05	2.62314e-05	0		0.0870871	0.0901588	0.115725	-6.53385e-22		-3.44983	0.00343447	0.000950839	2.03986e-274
-8.39417	NaN	0	NaN		-102.671	3.3237e-05	2.55974e-05	0		0.0880881	0.0953115	0.121259	-1.36364e-21		-3.44148	0.00316979	0.000701413	1.91249e-273
-8.39364	NaN	0	NaN		-102.665	3.33529e-05	2.57701e-05	0		0.0890891	0.100454	0.126649	-2.08955e-21		-3.43313	0.00283982	0.000427993	1.75887e-272
-8.39312	NaN	0	NaN		-102.659	3.34258e-05	2.67236e-05	0		0.0900901	0.105575	0.131879	-2.75495e-21		-3.42478	0.00245809	0.000211116	1.59593e-271
-8.3926	NaN	0	NaN		-102.652	3.34538e-05	2.83248e-05	0		0.0910911	0.110666	0.136933	-3.28368e-21		-3.41643	0.00208104	0.000311195	1.4281e-270
-8.39208	NaN	0	NaN		-102.646	3.34361e-05	3.03825e-05	0		0.0920921	0.115717	0.141795	-3.59956e-21		-3.40808	0.00180828	0.000566263	1.30824e-269
-8.39156	NaN	0	NaN		-102.64	3.33731e-05	3.26969e-05	0		0.0930931	0.120717	0.146447	-3.62643e-21		-3.39973	0.00168397	0.000846406	1.23908e-268
-8.39104	NaN	0	NaN		-102.634	3.32666e-05	3.50894e-05	0		0.0940941	0.125657	0.150873	-3.28813e-21		-3.39138	0.00177715	0.00107706	1.22406e-267
-8.39052	NaN	0	NaN		-102.627	3.31193e-05	3.74116e-05	0		0.0950951	0.130527	0.155057	-2.50849e-21		-3.38303	0.00209978	0.00126087	1.32156e-266
-8.39	NaN	0	NaN		-102.621	3.29349e-05	3.95445e-05	0		0.0960961	0.135316	0.158982	-1.21135e-21		-3.37468	0.00247481	0.0013934	1.46254e-265
-8.38948	NaN	0	NaN		-102.615	3.27185e-05	4.13952e-05	0		0.0970971	0.140016	0.162632	6.7744e-22		-3.36633	0.00286552	0.00144216	1.63325e-264
-8.38896	NaN	0	NaN		-102.608	3.24758e-05	4.28925e-05	0		0.0980981	0.144615	0.165997	3.10113e-21		-3.35798	0.00321983	0.00141559	1.82231e-263
-8.38844	NaN	0	NaN		-102.602	3.22136e-05	4.39839e-05	0		0.0990991	0.149105	0.169063	5.79414e-21		-3.34964	0.00347769	0.00132851	1.99766e-262
-8.38792	NaN	0	NaN		-102.596	3.19393e-05	4.46338e-05	0		0.1001	0.153474	0.171818	8.47221e-21		-3.34129	0.00364802	0.00117837	2.15327e-261
-8.38739	NaN	0	NaN		-102.589	3.16607e-05	4.48216e-05	0		0.101101	0.157714	0.174251	1.08511e-20		-3.33294	0.00372497	0.000949225	2.27623e-260
-8.38687	NaN	0	NaN		-102.583	3.13861e-05	4.45415e-05	0		0.102102	0.161814	0.176349	1.26465e-20		-3.32459	0.00367578	0.000684885	2.35928e-259
-8.38635	NaN	0	NaN		-102.577	3.11239e-05	4.38023e-05	0		0.103103	0.165764	0.1781	1.35743e-20		-3.31624	0.00350509	0.000408233	2.40719e-258
-8.38583	NaN	0	NaN		-102.571	3.08823e-05	4.26273e-05	0		0.104104	0.169555	0.179493	1.33501e-20		-3.30789	0.00325084	0.00018395	2.41245e-257
-8.38531	NaN	0	NaN		-102.564	3.0669e-05	4.10554e-05	0		0.105105	0.173176	0.180516	1.16897e-20		-3.29954	0.00292336	0.000345117	2.37304e-256
-8.38479	NaN	0	NaN		-102.558	3.04909e-05	3.91426e-05	0		0.106106	0.176617	0.181156	8.30884e-21		-3.29119	0.00253274	0.000618406	2.30225e-255
-8.38427	NaN	0	NaN		-102.552	3.03541e-05	3.69642e-05	0		0.107107	0.179868	0.181401	2.92329e-21		-3.28284	0.00216105	0.000907708	2.19845e-254
-8.38375	NaN	0	NaN		-102.545	3.02631e-05	3.46179e-05	0		0.108108	0.18292	0.181239	-4.70733e-21		-3.27449	0.00187275	0.00114053	2.05981e-253
-8.38323	NaN	0	NaN		-102.539	3.02211e-05	3.2228e-05	0		0.109109	0.185763	0.180659	-1.41136e-20		-3.26614	0.00171401	0.00132105	1.90405e-252
-8.38271	NaN	0	NaN		-102.533	3.02296e-05	2.99493e-05	0		0.11011	0.188386	0.179648	-2.42512e-20		-3.25779	0.00185522	0.00144668	1.73357e-251
-8.38219	NaN	0	NaN		-102.526	3.02881e-05	2.79659e-05	0		0.111111	0.190779	0.178201	-3.40593e-20		-3.24945	0.00214878	0.00149602	1.54607e-250
-8.38166	NaN	0	NaN		-102.52	3.03948e-05	2.64787e-05	0		0.112112	0.192933	0.176319	-4.24771e-20		-3.2411	0.00252355	0.00145618	1.35869e-249
-8.38114	NaN	0	NaN		-102.514	3.0546e-05	2.5672e-05	0		0.113113	0.194838	0.174001	-4.84436e-20		-3.23275	0.0029287	0.00135416	1.17472e-248
-8.38062	NaN	0	NaN		-102.508	3.07365e-05	2.56608e-05	0		0.114114	0.196483	0.171249	-5.08981e-20		-3.2244	0.00327503	0.00119174	9.9315e-248
-8.3801	NaN	0	NaN		-102.501	3.09601e-05	2.64469e-05	0		0.115115	0.197859	0.168063	-4.87798e-20		-3.21605	0.00354658	0.00094974	8.26204e-247
-8.37958	NaN	0	NaN		-102.495	3.12095e-05	2.79177e-05	0		0.116116	0.198956	0.164443	-4.10277e-20		-3.2077	0.00373449	0.000668024	6.74919e-246
-8.37906	NaN	0	NaN		-102.489	3.14768e-05	2.98903e-05	0		0.117117	0.199763	0.160391	-2.6581e-20		-3.19935	0.00381807	0.000387055	5.44216e-245
-8.37854	NaN	0	NaN		-102.482	3.17537e-05	3.21636e-05	0		0.118118	0.200271	0.155906	-4.37887e-21		-3.191	0.00375657	0.000154737	4.38482e-244
-8.37802	NaN	0	NaN		-102.476	3.20319e-05	3.45527e-05	0		0.119119	0.20047	0.150989	2.61459e-20		-3.18265	0.00359946	0.000385591	3.55149e-243
-8.3775	NaN	0	NaN		-102.47	3.23031e-05	3.69021e-05	0		0.12012	0.20035	0.145642	6.2334e-20		-3.1743	0.00335384	0.000678255	3.03725e-242
-8.37698	NaN	0	NaN		-102.463	3.25597e-05	3.90867e-05	0		0.121121	0.199903	0.139863	1.0023e-19		-3.16595	0.00301669	0.000972804	2.76055e-241
-8.37646	NaN	0	NaN		-102.457	3.27944e-05	4.10079e-05	0		0.122122	0.199126	0.133654	1.35874e-19		-3.1576	0.00262707	0.001214	2.61589e-240
-8.37594	NaN	0	NaN		-102.451	3.30009e-05	4.25901e-05	0		0.123123	0.198019	0.127016	1.65308e-19		-3.14926	0.0022541	0.00139132	2.59208e-239
-8.37541	NaN	0	NaN		-102.445	3.31735e-05	4.37767e-05	0		0.124124	0.196579	0.11995	1.84572e-19		-3.14091	0.00193966	0.00150963	2.5788e-238
-8.37489	NaN	0	NaN		-102.438	3.33077e-05	4.45284e-05	0		0.125125	0.194805	0.112469	1.89707e-19		-3.13256	0.00180862	0.00155943	2.54029e-237
-8.37437	NaN	0	NaN		-102.432	3.34001e-05	4.48213e-05	0		0.126126	0.192696	0.104591	1.76754e-19		-3.12421	0.00193391	0.00150475	2.46867e-236
-8.37385	NaN	0	NaN		-102.426	3.34482e-05	4.46464e-05	0		0.127127	0.190251	0.0963314	1.41754e-19		-3.11586	0.00220733	0.00138586	2.35188e-235
-8.37333	NaN	0	NaN		-102.419	3.34508e-05	4.40091e-05	0		0.128128	0.187468	0.0877077	8.07483e-20		-3.10751	0.00258852	0.00120575	2.20227e-234
-8.37281	NaN	0	NaN		-102.413	3.34079e-05	4.29294e-05	0		0.129129	0.184345	0.0787368	-1.02202e-20		-3.09916	0.00299547	0.000952103	2.02611e-233
-8.37229	NaN	0	NaN		-102.407	3.33205e-05	4.14426e-05	0		0.13013	0.180882	0.0694356	-1.30999e-19		-3.09081	0.00335026	0.000650137	1.82617e-232
-8.37177	NaN	0	NaN		-102.4	3.31909e-05	3.96008e-05	0		0.131131	0.177076	0.059821	-2.69114e-19		-3.08246	0.00363882	0.000364305	1.62166e-231
-8.37125	NaN	0	NaN		-102.394	3.30224e-05	3.74745e-05	0		0.132132	0.172927	0.0499099	-4.09789e-19		-3.07411	0.00384649	0.000126247	1.41836e-230
-8.37073	NaN	0	NaN		-102.388	3.28196e-05	3.51561e-05	0		0.133133	0.168433	0.0397192	-5.38249e-19		-3.06576	0.00390936	0.000434798	1.21551e-229
-8.37021	NaN	0	NaN		-102.382	3.25878e-05	3.27636e-05	0		0.134134	0.163593	0.0292658	-6.39717e-19		-3.05742	0.00386379	0.000747565	1.02764e-228
-8.36969	NaN	0	NaN		-102.375	3.23334e-05	3.04447e-05	0		0.135135	0.158405	0.0185666	-6.99418e-19		-3.04907	0.00371999	0.00104843	8.5708e-228
-8.36916	NaN	0	NaN		-102.369	3.20635e-05	2.83774e-05	0		0.136136	0.152867	0.00763861	-7.02577e-19		-3.04072	0.00347848	0.00129931	6.99624e-227
-8.36864	NaN	0	NaN		-102.363	3.17858e-05	2.6761e-05	0		0.137137	0.14698	-0.00350137	-6.34417e-19		-3.03237	0.00312674	0.00147335	5.63229e-226
-8.36812	NaN	0	NaN		-102.356	3.15084e-05	2.57876e-05	0		0.138138	0.14074	-0.0148333	-4.80164e-19		-3.02402	0.00274292	0.00158368	4.46826e-225
-8.3676	NaN	0	NaN		-102.35	3.12397e-05	2.55926e-05	0		0.139139	0.134146	-0.0263289	-2.25041e-19		-3.01567	0.00236082	0.00162717	3.46885e-224
-8.36708	NaN	0	NaN		-102.344	3.09879e-05	2.62053e-05	0		0.14014	0.127198	-0.0379588	1.45207e-19		-3.00732	0.00203131	0.00156221	2.64908e-223
-8.36656	NaN	0	NaN		-102.337	3.07611e-05	2.75363e-05	0		0.141141	0.119897	-0.0496937	6.17936e-19		-2.99897	0.00192704	0.00142406	1.98853e-222
-8.36604	NaN	0	NaN		-102.331	3.05666e-05	2.94136e-05	0		0.142142	0.112253	-0.061504	1.14113e-18		-2.99062	0.00201799	0.0012236	1.46198e-221
-8.36552	NaN	0	NaN		-102.325	3.04108e-05	3.16362e-05	0		0.143143	0.104279	-0.0733603	1.65965e-18		-2.98227	0.00227982	0.00095597	1.05906e-220
-8.365	NaN	0	NaN		-102.319	3.02989e-05	3.40139e-05	0		0.144144	0.0959862	-0.0852333	2.11835e-18		-2.97392	0.0026748	0.000630388	7.5724e-220
-8.36448	NaN	0	NaN		-102.312	3.02349e-05	3.63843e-05	0		0.145145	0.0873866	-0.0970935	2.46209e-18		-2.96557	0.00308072	0.000340353	5.42278e-219
-8.36396	NaN	0	NaN		-102.306	3.02209e-05	3.86156e-05	0		0.146146	0.0784921	-0.108911	2.63572e-18		-2.95723	0.00344852	0.000157525	4.0112e-218
-8.36344	NaN	0	NaN		-102.3	3.02573e-05	4.06036e-05	0		0.147147	0.0693147	-0.120658	2.5841e-18		-2.94888	0.00375735	0.00049548	3.07606e-217
-8.36291	NaN	0	NaN		-102.293	3.0343e-05	4.22678e-05	0		0.148148	0.0598662	-0.132303	2.25209e-18		-2.94053	0.00395502	0.00082852	2.52723e-216
-8.36239	NaN	0	NaN		-102.287	3.04749e-05	4.35476e-05	0		0.149149	0.0501585	-0.143817	1.58454e-18		-2.93218	0.00402915	0.00113677	2.19574e-215
-8.36187	NaN	0	NaN		-102.281	3.06487e-05	4.43999e-05	0		0.15015	0.0402036	-0.155172	5.26304e-19		-2.92383	0.00400065	0.00139876	1.93234e-214
-8.36135	NaN	0	NaN		-102.274	3.08584e-05	4.47975e-05	0		0.151151	0.0300133	-0.166337	-9.67739e-19		-2.91548	0.00386984	0.00156923	1.70949e-213
-8.36083	NaN	0	NaN		-102.268	3.10973e-05	4.4728e-05	0		0.152152	0.0195996	-0.177284	-2.8003e-18		-2.90713	0.00360645	0.00167061	1.49501e-212
-8.36031	NaN	0	NaN		-102.262	3.13577e-05	4.41936e-05	0		0.153153	0.00897425	-0.18798	-4.76809e-18		-2.89878	0.00326508	0.00170084	1.28466e-211
-8.35979	NaN	0	NaN		-102.256	3.16314e-05	4.32111e-05	0		0.154154	-0.00185071	-0.198398	-6.66532e-18		-2.89043	0.00288288	0.00162968	1.0855e-210
-8.35927	NaN	0	NaN		-102.249	3.191e-05	4.18121e-05	0		0.155155	-0.0128634	-0.208506	-8.2862e-18		-2.88208	0.00248284	0.00146933	8.97505e-210
-8.35875	NaN	0	NaN		-102.243	3.21854e-05	4.00447e-05	0		0.156156	-0.024052	-0.218274	-9.42491e-18		-2.87373	0.00217887	0.00124527	7.29871e-209
-8.35823	NaN	0	NaN		-102.237	3.24494e-05	3.79752e-05	0		0.157157	-0.0354045	-0.227673	-9.87567e-18		-2.86538	0.00205477	0.000960903	5.84666e-208
-8.35771	NaN	0	NaN		-102.23	3.26947e-05	3.56907e-05	0		0.158158	-0.0469091	-0.236672	-9.43268e-18		-2.85704	0.00211363	0.000607741	4.58141e-207
-8.35718	NaN	0	NaN		-102.224	3.29145e-05	3.3303e-05	0		0.159159	-0.0585538	-0.24524	-7.89013e-18		-2.84869	0.0023765	0.000316666	3.53907e-206
-8.35666	NaN	0	NaN		-102.218	3.31028e-05	3.0953e-05	0		0.16016	-0.0703268	-0.253349	-5.04222e-18		-2.84034	0.00278027	0.000200244	2.69674e-205
-8.35614	NaN	0	NaN		-102.211	3.32546e-05	2.8812e-05	0		0.161161	-0.0822138	-0.260967	-6.8317e-19		-2.83199	0.00318855	0.000570924	2.01288e-204
-8.35562	NaN	0	NaN		-102.205	3.3366e-05	2.70763e-05	0		0.162162	-0.0941949	-0.268065	5.28559e-18		-2.82364	0.00357357	0.000923881	1.48043e-203
-8.3551	NaN	0	NaN		-102.199	3.3434e-05	2.59432e-05	0		0.163163	-0.106249	-0.274612	1.23286e-17		-2.81529	0.00389253	0.00124057	1.07372e-202
-8.35458	NaN	0	NaN		-102.193	3.34569e-05	2.5566e-05	0		0.164164	-0.118355	-0.280579	1.9678e-17		-2.80694	0.00408767	0.00151039	7.63082e-202
-8.35406	NaN	0	NaN		-102.186	3.34342e-05	2.60006e-05	0		0.165165	-0.130493	-0.285935	2.6566e-17		-2.79859	0.00418149	0.00168161	5.33159e-201
-8.35354	NaN	0	NaN		-102.18	3.33663e-05	2.71828e-05	0		0.166166	-0.142641	-0.290664	3.22243e-17		-2.79024	0.00417133	0.00177264	3.66588e-200
-8.35302	NaN	0	NaN		-102.174	3.32552e-05	2.89544e-05	0		0.167167	-0.154779	-0.294748	3.5885e-17		-2.78189	0.00403039	0.00178753	2.46744e-199
-8.3525	NaN	0	NaN		-102.167	3.31035e-05	3.11167e-05	0		0.168168	-0.166886	-0.298174	3.678e-17		-2.77354	0.00376879	0.00170857	1.6288e-198
-8.35198	NaN	0	NaN		-102.161	3.29154e-05	3.34749e-05	0		0.169169	-0.17894	-0.300926	3.41413e-17		-2.76519	0.00343618	0.00152235	1.05599e-197
-8.35146	NaN	0	NaN		-102.155	3.26957e-05	3.58596e-05	0		0.17017	-0.190921	-0.30299	2.72007e-17		-2.75685	0.0030507	0.00127073	6.71979e-197
-8.35093	NaN	0	NaN		-102.148	3.24506e-05	3.81323e-05	0		0.171171	-0.202808	-0.304352	1.51903e-17		-2.7485	0.00265141	0.000958937	4.26227e-196
-8.35041	NaN	0	NaN		-102.142	3.21866e-05	4.0183e-05	0		0.172172	-0.21458	-0.304996	-2.65666e-18		-2.74015	0.00235003	0.000580901	2.7212e-195
-8.34989	NaN	0	NaN		-102.136	3.19114e-05	4.19261e-05	0		0.173173	-0.226217	-0.304907	-2.62404e-17		-2.7318	0.00219743	0.000296516	1.79349e-194
-8.34937	NaN	0	NaN		-102.13	3.16328e-05	4.32969e-05	0		0.174174	-0.237696	-0.304071	-5.30948e-17		-2.72345	0.0022286	0.000259564	1.29046e-193
-8.34885	NaN	0	NaN		-102.123	3.13592e-05	4.42485e-05	0		0.175175	-0.248999	-0.302473	-8.03533e-17		-2.7151	0.00252312	0.000664795	9.72166e-193
-8.34833	NaN	0	NaN		-102.117	3.10989e-05	4.47501e-05	0		0.176176	-0.260102	-0.300098	-1.0515e-16		-2.70675	0.00290829	0.0010372	7.62903e-192
-8.34781	NaN	0	NaN		-102.111	3.08601e-05	4.47862e-05	0		0.177177	-0.270987	-0.296931	-1.24617e-16		-2.6984	0.00332409	0.00136339	6.10313e-191
-8.34729	NaN	0	NaN		-102.104	3.06503e-05	4.43556e-05	0		0.178178	-0.281631	-0.292958	-1.3589e-16		-2.69005	0.00373018	0.00163563	4.81325e-190
-8.34677	NaN	0	NaN		-102.098	3.04766e-05	4.34718e-05	0		0.179179	-0.292014	-0.28817	-1.36101e-16		-2.6817	0.00404001	0.00181386	3.7421e-189
-8.34625	NaN	0	NaN		-102.092	3.03446e-05	4.2163e-05	0		0.18018	-0.302115	-0.282577	-1.22384e-16		-2.67335	0.00425547	0.00189263	2.84892e-188
-8.34573	NaN	0	NaN		-102.085	3.02589e-05	4.04734e-05	0		0.181181	-0.311914	-0.276191	-9.18736e-17		-2.665	0.00437167	0.00188943	2.12743e-187
-8.34521	NaN	0	NaN		-102.079	3.02225e-05	3.84651e-05	0		0.182182	-0.321394	-0.269027	-4.17021e-17		-2.65666	0.004373	0.0018006	1.56224e-186
-8.34468	NaN	0	NaN		-102.073	3.02366e-05	3.62201e-05	0		0.183183	-0.330537	-0.261097	3.08654e-17		-2.64831	0.00421856	0.00158393	1.12213e-185
-8.34416	NaN	0	NaN		-102.067	3.03006e-05	3.38445e-05	0		0.184184	-0.339328	-0.252414	1.23055e-16		-2.63996	0.00397181	0.00129988	7.92668e-185
-8.34364	NaN	0	NaN		-102.06	3.04125e-05	3.1472e-05	0		0.185185	-0.347747	-0.242992	2.2469e-16		-2.63161	0.00364625	0.00095522	5.51854e-184
-8.34312	NaN	0	NaN		-102.054	3.05683e-05	2.92674e-05	0		0.186186	-0.355779	-0.232845	3.25073e-16		-2.62326	0.0032524	0.000548262	3.76592e-183
-8.3426	NaN	0	NaN		-102.048	3.07629e-05	2.74225e-05	0		0.187187	-0.363406	-0.221984	4.13506e-16		-2.61491	0.00286096	0.000285163	2.52819e-182
-8.34208	NaN	0	NaN		-102.041	3.09898e-05	2.61378e-05	0		0.188188	-0.370612	-0.210424	4.79292e-16		-2.60656	0.00255082	0.000340872	1.67378e-181
-8.34156	NaN	0	NaN		-102.035	3.12416e-05	2.55813e-05	0		0.189189	-0.377378	-0.198177	5.11733e-16		-2.59821	0.00236438	0.000779278	1.08712e-180
-8.34104	NaN	0	NaN		-102.029	3.15104e-05	2.58344e-05	0		0.19019	-0.383689	-0.185257	5.00131e-16		-2.58986	0.00241915	0.00117315	6.93377e-180
-8.34052	NaN	0	NaN		-102.022	3.17879e-05	2.68595e-05	0		0.191191	-0.389527	-0.171677	4.33789e-16		-2.58151	0.00269405	0.00150989	4.35494e-179
-8.34	NaN	0	NaN		-102.016	3.20658e-05	2.85151e-05	0		0.192192	-0.394875	-0.15745	3.0201e-16		-2.57316	0.0030667	0.00178459	2.68031e-178
-8.33948	NaN	0	NaN		-102.01	3.23358e-05	3.06072e-05	0		0.193193	-0.399716	-0.142603	9.40955e-17		-2.56482	0.00349394	0.00197036	1.61377e-177
-8.33896	NaN	0	NaN		-102.004	3.25904e-05	3.29372e-05	0		0.194194	-0.404033	-0.127176	-1.98386e-16		-2.55647	0.00389984	0.00203423	9.53113e-177
-8.33843	NaN	0	NaN		-101.997	3.28223e-05	3.53292e-05	0		0.195195	-0.407808	-0.11121	-5.55362e-16		-2.54812	0.00422552	0.00200929	5.49583e-176
-8.33791	NaN	0	NaN		-101.991	3.30253e-05	3.76378e-05	0		0.196196	-0.411025	-0.0947488	-9.37286e-16		-2.53977	0.004465	0.00189538	3.09577e-175
-8.33739	NaN	0	NaN		-101.985	3.31939e-05	3.97469e-05	0		0.197197	-0.413667	-0.0778328	-1.30423e-15		-2.53142	0.00460661	0.00165502	1.71356e-174
-8.33687	NaN	0	NaN		-101.978	3.33237e-05	4.15657e-05	0		0.198198	-0.415716	-0.0605043	-1.61628e-15		-2.52307	0.00458902	0.0013325	9.34122e-174
-8.33635	NaN	0	NaN		-101.972	3.34113e-05	4.30252e-05	0		0.199199	-0.417156	-0.042805	-1.8335e-15		-2.51472	0.00445518	0.00094893	5.34329e-173
-8.33583	NaN	0	NaN		-101.966	3.34544e-05	4.40744e-05	0		0.2002	-0.417969	-0.0247769	-1.91598e-15		-2.50637	0.00422423	0.000507922	3.25159e-172
-8.33531	NaN	0	NaN		-101.959	3.3452e-05	4.46794e-05	0		0.201201	-0.418143	-0.00646178	-1.82378e-15		-2.49802	0.00390381	0.000289289	2.13068e-171
-8.33479	NaN	0	NaN		-101.953	3.34041e-05	4.4821e-05	0		0.202202	-0.417678	0.0120985	-1.51699e-15		-2.48967	0.00350421	0.000449084	1.55314e-170
-8.33427	NaN	0	NaN		-101.947	3.33119e-05	4.44949e-05	0		0.203203	-0.416574	0.030862	-9.55677e-16		-2.48132	0.00311882	0.000916657	1.13118e-169
-8.33375	NaN	0	NaN		-101.941	3.31778e-05	4.37112e-05	0		0.204204	-0.41483	0.049787	-9.99219e-17		-2.47297	0.0027919	0.00133798	8.17934e-169
-8.33323	NaN	0	NaN		-101.934	3.30053e-05	4.24948e-05	0		0.205205	-0.412448	0.0688316	1.067e-15		-2.46463	0.00258939	0.00168631	5.81068e-168
-8.33271	NaN	0	NaN		-101.928	3.2799e-05	4.08862e-05	0		0.206206	-0.409429	0.0879531	2.43754e-15		-2.45628	0.00266395	0.00196314	4.02564e-167
-8.33218	NaN	0	NaN		-101.922	3.25644e-05	3.89432e-05	0		0.207207	-0.405771	0.107101	3.86274e-15		-2.44793	0.00290213	0.00215687	2.73143e-166
-8.33166	NaN	0	NaN		-101.915	3.23079e-05	3.67431e-05	0		0.208208	-0.401477	0.126221	5.1936e-15		-2.43958	0.0032659	0.00220218	1.80999e-165
-8.33114	NaN	0	NaN		-101.909	3.20367e-05	3.43862e-05	0		0.209209	-0.396546	0.145259	6.28111e-15		-2.43123	0.00370275	0.00215065	1.17509e-164
-8.33062	NaN	0	NaN		-101.903	3.17586e-05	3.19996e-05	0		0.21021	-0.390979	0.164159	6.97628e-15		-2.42288	0.00411111	0.00200389	7.50367e-164
-8.3301	NaN	0	NaN		-101.896	3.14818e-05	2.97412e-05	0		0.211211	-0.384776	0.182868	7.13012e-15		-2.41453	0.00445758	0.00173669	4.69641e-163
-8.32958	NaN	0	NaN		-101.89	3.12145e-05	2.77975e-05	0		0.212212	-0.377937	0.20133	6.59362e-15		-2.40618	0.00472496	0.00136816	2.88524e-162
-8.32906	NaN	0	NaN		-101.884	3.09651e-05	2.63699e-05	0		0.213213	-0.370464	0.219492	5.21779e-15		-2.39783	0.00486308	0.00093867	1.74703e-161
-8.32854	NaN	0	NaN		-101.878	3.07415e-05	2.56383e-05	0		0.214214	-0.362356	0.237298	2.85363e-15		-2.38948	0.00486148	0.000467145	1.03887e-160
-8.32802	NaN	0	NaN		-101.871	3.0551e-05	2.5708e-05	0		0.215215	-0.353614	0.254693	-6.47367e-16		-2.38113	0.00475172	0.000317181	6.05768e-160
-8.3275	NaN	0	NaN		-101.865	3.03998e-05	2.65685e-05	0		0.216216	-0.344239	0.271625	-5.25164e-15		-2.37278	0.00453847	0.000589898	3.47973e-159
-8.32698	NaN	0	NaN		-101.859	3.02931e-05	2.80981e-05	0		0.217217	-0.334231	0.288036	-1.04725e-14		-2.36444	0.00420624	0.00108731	1.9622e-158
-8.32645	NaN	0	NaN		-101.852	3.02345e-05	3.01097e-05	0		0.218218	-0.32359	0.303874	-1.57537e-14		-2.35609	0.00382339	0.0015403	1.08072e-157
-8.32593	NaN	0	NaN		-101.846	3.02261e-05	3.24026e-05	0		0.219219	-0.312316	0.319084	-2.05394e-14		-2.34774	0.00344052	0.00190112	5.84149e-157
-8.32541	NaN	0	NaN		-101.84	3.02681e-05	3.47946e-05	0		0.22022	-0.300411	0.333613	-2.42734e-14		-2.33939	0.00309147	0.00217923	3.08536e-156
-8.32489	NaN	0	NaN		-101.833	3.03591e-05	3.71332e-05	0		0.221221	-0.287881	0.347421	-2.63997e-14		-2.33104	0.00292634	0.00236764	1.57774e-155
-8.32437	NaN	0	NaN		-101.827	3.0496e-05	3.92961e-05	0		0.222222	-0.274747	0.360467	-2.63622e-14		-2.32269	0.00296187	0.00240277	7.83765e-155
-8.32385	NaN	0	NaN		-101.821	3.06741e-05	4.11872e-05	0		0.223223	-0.26103	0.372713	-2.36049e-14		-2.31434	0.0031653	0.00231811	3.74842e-154
-8.32333	NaN	0	NaN		-101.815	3.08875e-05	4.27327e-05	0		0.224224	-0.246754	0.384119	-1.75716e-14		-2.30599	0.00352204	0.00213087	1.72442e-153
-8.32281	NaN	0	NaN		-101.808	3.11292e-05	4.3878e-05	0		0.225225	-0.23194	0.394647	-7.70625e-15		-2.29764	0.00396085	0.00183013	7.84896e-153
-8.32229	NaN	0	NaN		-101.802	3.13915e-05	4.45853e-05	0		0.226226	-0.216611	0.404256	6.51479e-15		-2.28929	0.00437722	0.00140619	3.61036e-152
-8.32177	NaN	0	NaN		-101.796	3.16662e-05	4.48322e-05	0		0.227227	-0.200789	0.412907	2.44906e-14		-2.28094	0.00474774	0.000923308	2.1518e-151
-8.32125	NaN	0	NaN		-101.789	3.19449e-05	4.46111e-05	0		0.228228	-0.184495	0.420561	4.42319e-14		-2.27259	0.00503437	0.000457408	1.45352e-150
-8.32073	NaN	0	NaN		-101.783	3.22195e-05	4.39288e-05	0		0.229229	-0.167754	0.427179	6.36633e-14		-2.26425	0.00517535	0.000380595	1.02353e-149
-8.3202	NaN	0	NaN		-101.777	3.24819e-05	4.28069e-05	0		0.23023	-0.150585	0.432722	8.07095e-14		-2.2559	0.00520521	0.000772266	7.13591e-149
-8.31968	NaN	0	NaN		-101.77	3.27247e-05	4.12822e-05	0		0.231231	-0.133013	0.43715	9.32953e-14		-2.24755	0.00512479	0.00130266	4.75712e-148
-8.31916	NaN	0	NaN		-101.764	3.29413e-05	3.94084e-05	0		0.232232	-0.115059	0.440423	9.93455e-14		-2.2392	0.00491514	0.00179229	3.06141e-147
-8.31864	NaN	0	NaN		-101.758	3.31259e-05	3.72583e-05	0		0.233233	-0.0967449	0.442503	9.67846e-14		-2.23085	0.00459698	0.00216623	1.90799e-146
-8.31812	NaN	0	NaN		-101.752	3.32734e-05	3.49265e-05	0		0.234234	-0.0780937	0.443367	8.35376e-14		-2.2225	0.00423337	0.00244384	1.15558e-145
-8.3176	NaN	0	NaN		-101.745	3.33801e-05	3.25338e-05	0		0.235235	-0.0591273	0.443015	5.7529e-14		-2.21415	0.00385172	0.00261918	6.84757e-145
-8.31708	NaN	0	NaN		-101.739	3.34433e-05	3.02311e-05	0		0.236236	-0.039868	0.44145	1.66836e-14		-2.2058	0.00352083	0.00264442	3.96888e-144
-8.31656	NaN	0	NaN		-101.733	3.34612e-05	2.8199e-05	0		0.237237	-0.0203381	0.438674	-4.0565e-14		-2.19745	0.00334977	0.00251765	2.25032e-143
-8.31604	NaN	0	NaN		-101.726	3.34334e-05	2.66378e-05	0		0.238238	-0.000559724	0.434688	-1.10094e-13		-2.1891	0.00334288	0.00227976	1.25549e-142
-8.31552	NaN	0	NaN		-101.72	3.33607e-05	2.57366e-05	0		0.239239	0.0194448	0.429496	-1.84212e-13		-2.18075	0.00351023	0.00193399	6.88314e-142
-8.315	NaN	0	NaN		-101.714	3.32448e-05	2.56223e-05	0		0.24024	0.0396532	0.4231	-2.55175e-13		-2.17241	0.00387244	0.00144563	3.69528e-141
-8.31448	NaN	0	NaN		-101.707	3.30889e-05	2.63119e-05	0		0.241241	0.0600398	0.415501	-3.15238e-13		-2.16406	0.0042914	0.000903773	1.95492e-140
-8.31395	NaN	0	NaN		-101.701	3.2897e-05	2.77058e-05	0		0.242242	0.0805718	0.406702	-3.56656e-13		-2.15571	0.00471563	0.000473367	1.01772e-139
-8.31343	NaN	0	NaN		-101.695	3.26743e-05	2.96266e-05	0		0.243243	0.101216	0.396706	-3.71683e-13		-2.14736	0.00511211	0.000497887	5.17539e-139
-8.31291	NaN	0	NaN		-101.689	3.24267e-05	3.18731e-05	0		0.244244	0.121938	0.385515	-3.52576e-13		-2.13901	0.00539574	0.00101109	2.58874e-138
-8.31239	NaN	0	NaN		-101.682	3.21611e-05	3.42573e-05	0		0.245245	0.142705	0.373131	-2.91588e-13		-2.13066	0.00557242	0.00157963	1.27175e-137
-8.31187	NaN	0	NaN		-101.676	3.18851e-05	3.66198e-05	0		0.246246	0.163483	0.359555	-1.80974e-13		-2.12231	0.00564202	0.00210219	6.05807e-137
-8.31135	NaN	0	NaN		-101.67	3.16066e-05	3.88317e-05	0		0.247247	0.184239	0.344794	-1.29907e-14		-2.11396	0.0055941	0.00249882	2.8164e-136
-8.31083	NaN	0	NaN		-101.663	3.1334e-05	4.07913e-05	0		0.248248	0.204939	0.32888	2.15108e-13		-2.10561	0.00539128	0.00277264	1.27063e-135
-8.31031	NaN	0	NaN		-101.657	3.10757e-05	4.24202e-05	0		0.249249	0.22555	0.311865	4.81779e-13		-2.09726	0.00511045	0.00292875	5.45243e-135
-8.30979	NaN	0	NaN		-101.651	3.08397e-05	4.36596e-05	0		0.25025	0.246037	0.293799	7.58121e-13		-2.08891	0.00477265	0.00293869	2.20666e-134
-8.30927	NaN	0	NaN		-101.644	3.06336e-05	4.4468e-05	0		0.251251	0.266369	0.274735	1.01523e-12		-2.08056	0.00440324	0.00275727	8.15301e-134
-8.30875	NaN	0	NaN		-101.638	3.04642e-05	4.48199e-05	0		0.252252	0.28651	0.254723	1.2242e-12		-2.07222	0.00409752	0.00245495	2.49732e-133
-8.30823	NaN	0	NaN		-101.632	3.03372e-05	4.47041e-05	0		0.253253	0.306428	0.233816	1.35612e-12		-2.06387	0.00390677	0.00203832	7.7265e-133
-8.3077	NaN	0	NaN		-101.626	3.02569e-05	4.41243e-05	0		0.254254	0.326088	0.212065	1.38209e-12		-2.05552	0.0038551	0.00148576	3.42961e-132
-8.30718	NaN	0	NaN		-101.619	3.0226e-05	4.30987e-05	0		0.255255	0.345458	0.189522	1.27322e-12		-2.04717	0.0040104	0.000889013	3.79094e-131
-8.30666	NaN	0	NaN		-101.613	3.02457e-05	4.16606e-05	0		0.256256	0.364504	0.166237	1.00058e-12		-2.03882	0.00433376	0.000541696	2.96834e-130
-8.30614	NaN	0	NaN		-101.607	3.03152e-05	3.98598e-05	0		0.257257	0.383192	0.142264	5.35277e-13		-2.03047	0.00472592	0.000698466	2.00885e-129
-8.30562	NaN	0	NaN		-101.6	3.04322e-05	3.77644e-05	0		0.258258	0.401489	0.117652	-1.51428e-13		-2.02212	0.00515268	0.00133119	1.25096e-128
-8.3051	NaN	0	NaN		-101.594	3.05926e-05	3.54639e-05	0		0.259259	0.41936	0.0924537	-1.05018e-12		-2.01377	0.00555018	0.00194455	7.36007e-128
-8.30458	NaN	0	NaN		-101.588	3.07911e-05	3.30727e-05	0		0.26026	0.436774	0.0667208	-2.06505e-12		-2.00542	0.00586173	0.00249862	4.16475e-127
-8.30406	NaN	0	NaN		-101.581	3.10212e-05	3.07348e-05	0		0.261261	0.453699	0.0405091	-3.08817e-12		-1.99707	0.00608383	0.00292469	2.28469e-126
-8.30354	NaN	0	NaN		-101.575	3.12754e-05	2.86246e-05	0		0.262262	0.47011	0.0138941	-4.01167e-12		-1.98872	0.00620608	0.00318869	1.2179e-125
-8.30302	NaN	0	NaN		-101.569	3.15456e-05	2.69396e-05	0		0.263263	0.485983	-0.0130437	-4.72768e-12		-1.98037	0.00617384	0.00331577	6.35862e-125
-8.3025	NaN	0	NaN		-101.562	3.18237e-05	2.58755e-05	0		0.264264	0.501294	-0.040224	-5.12831e-12		-1.97203	0.00603113	0.00329988	3.25793e-124
-8.30197	NaN	0	NaN		-101.556	3.21011e-05	2.5578e-05	0		0.265265	0.516018	-0.0675662	-5.1057e-12		-1.96368	0.00580514	0.00304792	1.63226e-123
-8.30145	NaN	0	NaN		-101.55	3.23699e-05	2.60915e-05	0		0.266266	0.530132	-0.09499	-4.55196e-12		-1.95533	0.00550882	0.00266247	8.05308e-123
-8.30093	NaN	0	NaN		-101.544	3.26223e-05	2.73404e-05	0		0.267267	0.543612	-0.122415	-3.35924e-12		-1.94698	0.00517714	0.0021578	3.91689e-122
-8.30041	NaN	0	NaN		-101.537	3.28514e-05	2.91601e-05	0		0.268268	0.556432	-0.14976	-1.41964e-12		-1.93863	0.00489017	0.00152883	1.86388e-121
-8.29989	NaN	0	NaN		-101.531	3.30509e-05	3.13506e-05	0		0.269269	0.568569	-0.176946	1.36686e-12		-1.93028	0.00467986	0.000911658	8.74521e-121
-8.29937	NaN	0	NaN		-101.525	3.32155e-05	3.3719e-05	0		0.27027	0.579999	-0.203892	4.87141e-12		-1.92193	0.0045912	0.000715377	4.04623e-120
-8.29885	NaN	0	NaN		-101.518	3.33408e-05	3.60988e-05	0		0.271271	0.590698	-0.230517	8.70546e-12		-1.91358	0.00471953	0.00105438	1.83088e-119
-8.29833	NaN	0	NaN		-101.512	3.34236e-05	3.83545e-05	0		0.272272	0.60064	-0.256741	1.24664e-11		-1.90523	0.00497046	0.00177544	8.14465e-119
-8.29781	NaN	0	NaN		-101.506	3.34617e-05	4.03787e-05	0		0.273273	0.609803	-0.282483	1.57517e-11		-1.89688	0.0053175	0.00244087	3.56221e-118
-8.29729	NaN	0	NaN		-101.499	3.34542e-05	4.2088e-05	0		0.274274	0.618161	-0.307663	1.81586e-11		-1.88853	0.00572977	0.00302786	1.51738e-117
-8.29677	NaN	0	NaN		-101.493	3.34014e-05	4.34194e-05	0		0.275275	0.625691	-0.332206	1.92847e-11		-1.88018	0.00612864	0.00348451	6.30199e-117
-8.29625	NaN	0	NaN		-101.487	3.33044e-05	4.43278e-05	0		0.276276	0.632368	-0.356043	1.87273e-11		-1.87184	0.00647738	0.00372759	2.54822e-116
-8.29572	NaN	0	NaN		-101.481	3.31659e-05	4.4784e-05	0		0.277277	0.638169	-0.379106	1.60839e-11		-1.86349	0.00675945	0.00380951	9.89795e-116
-8.2952	NaN	0	NaN		-101.474	3.29894e-05	4.47738e-05	0		0.278278	0.643068	-0.401327	1.09518e-11		-1.85514	0.0069307	0.00372698	3.67656e-115
-8.29468	NaN	0	NaN		-101.468	3.27796e-05	4.42975e-05	0		0.279279	0.647042	-0.42264	2.92847e-12		-1.84679	0.00697541	0.00340548	1.30364e-114
-8.29416	NaN	0	NaN		-101.462	3.25423e-05	4.33699e-05	0		0.28028	0.650067	-0.442976	-8.27522e-12		-1.83844	0.00692622	0.00291249	4.42952e-114
-8.29364	NaN	0	NaN		-101.455	3.22838e-05	4.20209e-05	0		0.281281	0.652127	-0.462268	-2.18156e-11		-1.83009	0.0067893	0.0023033	1.80596e-113
-8.29312	NaN	0	NaN		-101.449	3.20114e-05	4.02965e-05	0		0.282282	0.653225	-0.480448	-3.61979e-11		-1.82174	0.00655938	0.00159294	8.90349e-113
-8.2926	NaN	0	NaN		-101.443	3.1733e-05	3.82603e-05	0		0.283283	0.653362	-0.497449	-4.99196e-11		-1.81339	0.00629686	0.00105643	5.31488e-112
-8.29208	NaN	0	NaN		-101.436	3.14568e-05	3.59968e-05	0		0.284284	0.652542	-0.513203	-6.14783e-11		-1.80504	0.00604214	0.00109072	3.18116e-111
-8.29156	NaN	0	NaN		-101.43	3.11911e-05	3.36145e-05	0		0.285285	0.650767	-0.527643	-6.93714e-11		-1.79669	0.00582027	0.00162529	1.79409e-110
-8.29104	NaN	0	NaN		-101.424	3.09441e-05	3.12503e-05	0		0.286286	0.648041	-0.5407	-7.20965e-11		-1.78834	0.00572146	0.00242459	9.67897e-110
-8.29052	NaN	0	NaN		-101.418	3.07238e-05	2.90719e-05	0		0.287287	0.644366	-0.552308	-6.81511e-11		-1.77999	0.00575399	0.00314726	5.04529e-109
-8.29	NaN	0	NaN		-101.411	3.05373e-05	2.72733e-05	0		0.288288	0.639746	-0.5624	-5.60326e-11		-1.77165	0.00590359	0.00376372	2.54741e-108
-8.28947	NaN	0	NaN		-101.405	3.03909e-05	2.60539e-05	0		0.289289	0.634183	-0.570942	-3.42387e-11		-1.7633	0.0061679	0.00424728	1.25466e-107
-8.28895	NaN	0	NaN		-101.399	3.02893e-05	2.55756e-05	0		0.29029	0.62768	-0.577919	-1.26667e-12		-1.75495	0.00654479	0.00444788	6.05487e-107
-8.28843	NaN	0	NaN		-101.392	3.02363e-05	2.59089e-05	0		0.291291	0.620241	-0.583317	4.33119e-11		-1.7466	0.00694063	0.00445698	2.86799e-106
-8.28791	NaN	0	NaN		-101.386	3.02334e-05	2.70042e-05	0		0.292292	0.611867	-0.587124	9.51928e-11		-1.73825	0.00733383	0.00427639	1.33709e-105
-8.28739	NaN	0	NaN		-101.38	3.0281e-05	2.87124e-05	0		0.293293	0.602563	-0.589325	1.48769e-10		-1.7299	0.00769536	0.00385763	6.1412e-105
-8.28687	NaN	0	NaN		-101.373	3.03773e-05	3.08371e-05	0		0.294294	0.59233	-0.589908	1.98433e-10		-1.72155	0.00796577	0.00323366	2.78326e-104
-8.28635	NaN	0	NaN		-101.367	3.0519e-05	3.31812e-05	0		0.295295	0.581173	-0.58886	2.38577e-10		-1.7132	0.00815637	0.00253037	1.24654e-103
-8.28583	NaN	0	NaN		-101.361	3.07014e-05	3.55715e-05	0		0.296296	0.569093	-0.586166	2.63594e-10		-1.70485	0.00826393	0.00180404	5.51537e-103
-8.28531	NaN	0	NaN		-101.355	3.09184e-05	3.78656e-05	0		0.297297	0.556093	-0.581813	2.67876e-10		-1.6965	0.00826948	0.00152704	2.41362e-102
-8.28479	NaN	0	NaN		-101.348	3.11628e-05	3.99502e-05	0		0.298298	0.542178	-0.575788	2.45817e-10		-1.68815	0.00817364	0.00186465	1.04597e-101
-8.28427	NaN	0	NaN		-101.342	3.1427e-05	4.17367e-05	0		0.299299	0.527349	-0.568078	1.91809e-10		-1.67981	0.00802354	0.00257943	4.48565e-101
-8.28375	NaN	0	NaN		-101.336	3.17026e-05	4.31579e-05	0		0.3003	0.511609	-0.558669	1.00244e-10		-1.67146	0.00783426	0.00346347	1.90469e-100
-8.28322	NaN	0	NaN		-101.329	3.19814e-05	4.41648e-05	0		0.301301	0.494972	-0.547548	-3.44346e-11		-1.66311	0.00763194	0.00423512	8.01849e-100
-8.2827	NaN	0	NaN		-101.323	3.2255e-05	4.47247e-05	0		0.302302	0.477469	-0.534711	-2.0984e-10		-1.65476	0.00747848	0.00485946	3.34452e-99
-8.28218	NaN	0	NaN		-101.317	3.25157e-05	4.482e-05	0		0.303303	0.459131	-0.520199	-4.07099e-10		-1.64641	0.00739759	0.00531233	1.38185e-98
-8.28166	NaN	0	NaN		-101.31	3.2756e-05	4.44479e-05	0		0.304304	0.439991	-0.50407	-6.05283e-10		-1.63806	0.00740759	0.005459	5.66453e-98
-8.28114	NaN	0	NaN		-101.304	3.29694e-05	4.36199e-05	0		0.305305	0.42008	-0.486379	-7.83465e-10		-1.62971	0.00757604	0.00534663	2.30262e-97
-8.28062	NaN	0	NaN		-101.298	3.31501e-05	4.23624e-05	0		0.306306	0.399431	-0.467182	-9.2072e-10		-1.62136	0.00787334	0.0050277	9.27279e-97
-8.2801	NaN	0	NaN		-101.292	3.32934e-05	4.07175e-05	0		0.307307	0.378077	-0.446536	-9.96118e-10		-1.61301	0.00826005	0.00449478	3.70644e-96
-8.27958	NaN	0	NaN		-101.285	3.33954e-05	3.87448e-05	0		0.308308	0.356048	-0.424497	-9.88734e-10		-1.60466	0.0087196	0.00381027	1.47009e-95
-8.27906	NaN	0	NaN		-101.279	3.34536e-05	3.65238e-05	0		0.309309	0.333378	-0.401121	-8.77641e-10		-1.59631	0.00921834	0.00324173	5.7759e-95
-8.27854	NaN	0	NaN		-101.273	3.34665e-05	3.41573e-05	0		0.31031	0.310098	-0.376465	-6.41911e-10		-1.58796	0.00969134	0.00289933	2.25289e-94
-8.27802	NaN	0	NaN		-101.266	3.34337e-05	3.17753e-05	0		0.311311	0.286242	-0.350585	-2.60617e-10		-1.57962	0.0101183	0.00320771	8.72392e-94
-8.2775	NaN	0	NaN		-101.26	3.33561e-05	2.95388e-05	0		0.312312	0.26184	-0.323536	2.85298e-10		-1.57127	0.0104775	0.00398591	3.3455e-93
-8.27697	NaN	0	NaN		-101.254	3.32357e-05	2.76368e-05	0		0.313313	0.236924	-0.295375	9.68444e-10		-1.56292	0.0106938	0.00494823	1.27371e-92
-8.27645	NaN	0	NaN		-101.247	3.30756e-05	2.62705e-05	0		0.314314	0.211529	-0.266159	1.71299e-09		-1.55457	0.0108085	0.00597954	4.814e-92
-8.27593	NaN	0	NaN		-101.241	3.288e-05	2.5615e-05	0		0.315315	0.185684	-0.235944	2.44084e-09		-1.54622	0.0108295	0.00683735	1.80242e-91
-8.27541	NaN	0	NaN		-101.235	3.26541e-05	2.57654e-05	0		0.316316	0.159423	-0.2048	3.07388e-09		-1.53787	0.0107574	0.00750232	6.69661e-91
-8.27489	NaN	0	NaN		-101.229	3.24041e-05	2.66994e-05	0		0.317317	0.132777	-0.172826	3.53402e-09		-1.52952	0.0106423	0.00796387	2.46933e-90
-8.27437	NaN	0	NaN		-101.222	3.2137e-05	2.8286e-05	0		0.318318	0.105779	-0.140124	3.74316e-09		-1.52117	0.0105757	0.00814002	9.02155e-90
-8.27385	NaN	0	NaN		-101.216	3.18602e-05	3.03347e-05	0		0.319319	0.078461	-0.106796	3.6232e-09		-1.51282	0.0106044	0.00807979	3.26865e-89
-8.27333	NaN	0	NaN		-101.21	3.1582e-05	3.26457e-05	0		0.32032	0.0508551	-0.0729443	3.09603e-09		-1.50447	0.0108367	0.00794205	1.17492e-88
-8.27281	NaN	0	NaN		-101.203	3.13106e-05	3.50393e-05	0		0.321321	0.022998	-0.0386708	2.08356e-09		-1.49612	0.0113998	0.00778334	4.18455e-88
-8.27229	NaN	0	NaN		-101.197	3.10543e-05	3.73662e-05	0		0.322322	-0.00506671	-0.00407755	5.0768e-10		-1.48777	0.0122136	0.00792549	1.47734e-87
-8.27177	NaN	0	NaN		-101.191	3.08212e-05	3.95067e-05	0		0.323323	-0.0332945	0.0307335	-1.68455e-09		-1.47943	0.0132602	0.00847249	5.17326e-87
-8.27124	NaN	0	NaN		-101.184	3.06188e-05	4.1367e-05	0		0.324324	-0.0616411	0.0656604	-4.32113e-09		-1.47108	0.0145338	0.00938768	1.79582e-86
-8.27072	NaN	0	NaN		-101.178	3.04538e-05	4.28755e-05	0		0.325325	-0.0900621	0.100601	-7.11163e-09		-1.46273	0.0158666	0.0107302	6.18768e-86
-8.2702	NaN	0	NaN		-101.172	3.03318e-05	4.39793e-05	0		0.326326	-0.118513	0.135454	-9.76459e-09		-1.45438	0.0171502	0.0123084	2.11839e-85
-8.26968	NaN	0	NaN		-101.166	3.02568e-05	4.46419e-05	0		0.327327	-0.14695	0.170116	-1.19885e-08		-1.44603	0.0183215	0.0138827	7.21571e-85
-8.26916	NaN	0	NaN		-101.159	3.02316e-05	4.48427e-05	0		0.328328	-0.175328	0.204486	-1.3492e-08		-1.43768	0.0191684	0.0153814	2.46375e-84
-8.26864	NaN	0	NaN		-101.153	3.02569e-05	4.45754e-05	0		0.329329	-0.203602	0.238462	-1.39834e-08		-1.42933	0.0196058	0.0165441	8.44551e-84
-8.26812	NaN	0	NaN		-101.147	3.03318e-05	4.38483e-05	0		0.33033	-0.23173	0.271946	-1.31714e-08		-1.42098	0.0196201	0.0172927	2.91946e-83
-8.2676	NaN	0	NaN		-101.14	3.04539e-05	4.26844e-05	0		0.331331	-0.259665	0.304844	-1.07645e-08		-1.41263	0.0191633	0.0176442	1.04049e-82
-8.26708	NaN	0	NaN		-101.134	3.06189e-05	4.11221e-05	0		0.332332	-0.287364	0.337063	-6.4712e-09		-1.40428	0.0178851	0.0175101	3.78398e-82
-8.26656	NaN	0	NaN		-101.128	3.08213e-05	3.9217e-05	0		0.333333	-0.314783	0.368507	0		-1.39593	0.0159995	0.0167237	1.40238e-81
-8.26604	NaN	0	NaN		-101.121	3.10545e-05	3.70437e-05	0		0.334334	-0.341876	0.399084	8.71068e-09		-1.38758	0.0135712	0.0156162	5.39297e-81
-8.26552	NaN	0	NaN		-101.115	3.13109e-05	3.46994e-05	0		0.335335	-0.3686	0.428698	1.88029e-08		-1.37924	0.0106131	0.0142821	2.08867e-80
-8.26499	NaN	0	NaN		-101.109	3.15825e-05	3.23079e-05	0		0.336336	-0.394911	0.457256	2.91889e-08		-1.37089	0.00766793	0.0129805	8.11229e-80
-8.26447	NaN	0	NaN		-101.103	3.1861e-05	3.00228e-05	0		0.337337	-0.420763	0.484664	3.87808e-08		-1.36254	0.00689142	0.0124387	3.17629e-79
-8.26395	NaN	0	NaN		-101.096	3.21379e-05	2.80277e-05	0		0.338338	-0.446113	0.510828	4.64909e-08		-1.35419	0.00855202	0.0127791	1.23608e-78
-8.26343	NaN	0	NaN		-101.09	3.24054e-05	2.65236e-05	0		0.339339	-0.470916	0.535653	5.12313e-08		-1.34584	0.013267	0.0142152	4.76988e-78
-8.26291	NaN	0	NaN		-101.084	3.26556e-05	2.56959e-05	0		0.34034	-0.495128	0.559046	5.19142e-08		-1.33749	0.0191119	0.0169518	1.83265e-77
-8.26239	NaN	0	NaN		-101.077	3.28818e-05	2.56624e-05	0		0.341341	-0.51871	0.580913	4.74519e-08		-1.32914	0.0252072	0.0199677	6.98025e-77
-8.26187	NaN	0	NaN		-101.071	3.30777e-05	2.6428e-05	0		0.342342	-0.541631	0.601159	3.67565e-08		-1.32079	0.0313432	0.023096	2.63167e-76
-8.26135	NaN	0	NaN		-101.065	3.32382e-05	2.78831e-05	0		0.343343	-0.563862	0.619698	1.87402e-08		-1.31244	0.0372058	0.0259739	9.85014e-76
-8.26083	NaN	0	NaN		-101.058	3.3359e-05	2.98457e-05	0		0.344344	-0.585372	0.636483	-7.67006e-09		-1.30409	0.0422995	0.0281409	3.65683e-75
-8.26031	NaN	0	NaN		-101.052	3.3437e-05	3.21145e-05	0		0.345345	-0.606133	0.651483	-4.1898e-08		-1.29574	0.0465128	0.0295784	1.34458e-74
-8.25979	NaN	0	NaN		-101.046	3.34701e-05	3.45038e-05	0		0.346346	-0.626113	0.664667	-8.02343e-08		-1.2874	0.049668	0.0301868	4.90565e-74
-8.25927	NaN	0	NaN		-101.04	3.34576e-05	3.68573e-05	0		0.347347	-0.645284	0.676002	-1.18619e-07		-1.27905	0.0509938	0.0291238	1.77667e-73
-8.25874	NaN	0	NaN		-101.033	3.33997e-05	3.9049e-05	0		0.348348	-0.663614	0.685459	-1.52993e-07		-1.2707	0.0501628	0.0267421	6.37805e-73
-8.25822	NaN	0	NaN		-101.027	3.3298e-05	4.09796e-05	0		0.349349	-0.681076	0.693005	-1.79296e-07		-1.26235	0.0473022	0.0230473	2.27196e-72
-8.2577	NaN	0	NaN		-101.021	3.31551e-05	4.25728e-05	0		0.35035	-0.697637	0.698609	-1.93468e-07		-1.254	0.0422485	0.0176422	8.0382e-72
-8.25718	NaN	0	NaN		-101.014	3.29747e-05	4.37715e-05	0		0.351351	-0.71327	0.702239	-1.9145e-07		-1.24565	0.0336764	0.0105439	2.82079e-71
-8.25666	NaN	0	NaN		-101.008	3.27616e-05	4.4536e-05	0		0.352352	-0.727943	0.703864	-1.69182e-07		-1.2373	0.0224848	0.00830653	9.824e-71
-8.25614	NaN	0	NaN		-101.002	3.25215e-05	4.48419e-05	0		0.353353	-0.741627	0.703454	-1.22604e-07		-1.22895	0.0148312	0.0126349	3.39918e-70
-8.25562	NaN	0	NaN		-100.995	3.2261e-05	4.46798e-05	0		0.354354	-0.754292	0.700975	-4.76563e-08		-1.2206	0.0152603	0.0264694	1.16717e-69
-8.2551	NaN	0	NaN		-100.989	3.19876e-05	4.40548e-05	0		0.355355	-0.765908	0.696398	5.92803e-08		-1.21225	0.0371928	0.0429062	3.97832e-69
-8.25458	NaN	0	NaN		-100.983	3.1709e-05	4.29864e-05	0		0.356356	-0.776446	0.689691	1.92428e-07		-1.2039	0.0632867	0.0616271	1.3473e-68
-8.25406	NaN	0	NaN		-100.977	3.14334e-05	4.15095e-05	0		0.357357	-0.785875	0.680845	3.36998e-07		-1.19555	0.0931528	0.0829436	4.52976e-68
-8.25354	NaN	0	NaN		-100.97	3.11694e-05	3.96757e-05	0		0.358358	-0.794166	0.669909	4.7784e-07		-1.18721	0.126718	0.10787	1.5123e-67
-8.25302	NaN	0	NaN		-100.964	3.0925e-05	3.75551e-05	0		0.359359	-0.801288	0.656936	5.99802e-07		-1.17886	0.165064	0.135292	5.01556e-67
-8.25249	NaN	0	NaN		-100.958	3.0708e-05	3.52394e-05	0		0.36036	-0.807213	0.64198	6.87733e-07		-1.17051	0.206379	0.165234	1.65196e-66
-8.25197	NaN	0	NaN		-100.951	3.05257e-05	3.28459e-05	0		0.361361	-0.811923	0.625097	7.26482e-07		-1.16216	0.250492	0.198787	5.40442e-66
-8.25145	NaN	0	NaN		-100.945	3.03839e-05	3.05217e-05	0		0.362362	-0.815422	0.606341	7.00898e-07		-1.15381	0.297581	0.235423	1.75626e-65
-8.25093	NaN	0	NaN		-100.939	3.02876e-05	2.84438e-05	0		0.363363	-0.817715	0.585766	5.95829e-07		-1.14546	0.34751	0.27448	5.669e-65
-8.25041	NaN	0	NaN		-100.932	3.02401e-05	2.68115e-05	0		0.364364	-0.818805	0.563426	3.96125e-07		-1.13711	0.398996	0.31601	1.81796e-64
-8.24989	NaN	0	NaN		-100.926	3.02429e-05	2.58178e-05	0		0.365365	-0.818697	0.539375	8.66349e-08		-1.12876	0.451745	0.360805	5.79118e-64
-8.24937	NaN	0	NaN		-100.92	3.0296e-05	2.56005e-05	0		0.366366	-0.817396	0.513669	-3.42249e-07		-1.12041	0.505479	0.407232	1.83251e-63
-8.24885	NaN	0	NaN		-100.914	3.03976e-05	2.61921e-05	0		0.367367	-0.814906	0.486362	-8.55577e-07		-1.11206	0.559271	0.455081	5.76184e-63
-8.24833	NaN	0	NaN		-100.907	3.05441e-05	2.75062e-05	0		0.368368	-0.811231	0.457507	-1.39694e-06		-1.10371	0.612535	0.504272	1.7998e-62
-8.24781	NaN	0	NaN		-100.901	3.07307e-05	2.93722e-05	0		0.369369	-0.806376	0.427159	-1.9098e-06		-1.09536	0.664922	0.553835	5.58424e-62
-8.24729	NaN	0	NaN		-100.895	3.09511e-05	3.15893e-05	0		0.37037	-0.800345	0.395375	-2.33761e-06		-1.08702	0.715263	0.603116	1.72185e-61
-8.24676	NaN	0	NaN		-100.888	3.11982e-05	3.39664e-05	0		0.371371	-0.793143	0.362239	-2.62382e-06		-1.07867	0.762895	0.651812	5.27525e-61
-8.24624	NaN	0	NaN		-100.882	3.14642e-05	3.63403e-05	0		0.372372	-0.784775	0.327865	-2.71188e-06		-1.07032	0.807794	0.698172	1.60514e-60
-8.24572	NaN	0	NaN		-100.876	3.17406e-05	3.85781e-05	0		0.373373	-0.775244	0.292369	-2.54526e-06		-1.06197	0.849643	0.742059	4.85419e-60
-8.2452	NaN	0	NaN		-100.869	3.20193e-05	4.05752e-05	0		0.374374	-0.764555	0.255867	-2.06741e-06		-1.05362	0.886226	0.783202	1.4589e-59
-8.24468	NaN	0	NaN		-100.863	3.2292e-05	4.22501e-05	0		0.375375	-0.752712	0.218473	-1.22178e-06		-1.04527	0.91823	0.820275	4.35385e-59
-8.24416	NaN	0	NaN		-100.857	3.25508e-05	4.35419e-05	0		0.376376	-0.739721	0.180302	4.81667e-08		-1.03692	0.945824	0.851612	1.29149e-58
-8.24364	NaN	0	NaN		-100.851	3.27886e-05	4.44069e-05	0		0.377377	-0.725584	0.141471	1.74993e-06		-1.02857	0.968818	0.878327	3.80805e-58
-8.24312	NaN	0	NaN		-100.844	3.29987e-05	4.48175e-05	0		0.378378	-0.710308	0.102095	3.7129e-06		-1.02022	0.984254	0.900195	1.11471e-57
-8.2426	NaN	0	NaN		-100.838	3.31755e-05	4.47609e-05	0		0.379379	-0.693896	0.0622892	5.72606e-06		-1.01187	0.994644	0.914046	3.24348e-57
-8.24208	NaN	0	NaN		-100.832	3.33145e-05	4.4239e-05	0		0.38038	-0.676353	0.0221686	7.57836e-06		-1.00352	1	0.921627	9.38139e-57
-8.24156	NaN	0	NaN		-100.825	3.34118e-05	4.32679e-05	0		0.381381	-0.657697	-0.0181511	9.05878e-06		-0.995175	0.99986	0.923597	2.69421e-56
-8.24104	NaN	0	NaN		-100.819	3.34651e-05	4.1879e-05	0		0.382382	-0.637966	-0.0585546	9.95629e-06		-0.986826	0.992629	0.919069	7.68972e-56
-8.24051	NaN	0	NaN		-100.813	3.34729e-05	4.01201e-05	0		0.383383	-0.617198	-0.0989263	1.00599e-05		-0.978476	0.980794	0.90645	2.18172e-55
-8.23999	NaN	0	NaN		-100.806	3.34351e-05	3.80567e-05	0		0.384384	-0.595432	-0.139151	9.15849e-06		-0.970127	0.964533	0.888751	6.147e-55
-8.23947	NaN	0	NaN		-100.8	3.33526e-05	3.57755e-05	0		0.385385	-0.572705	-0.179114	7.04112e-06		-0.961778	0.943338	0.866174	1.72089e-54
-8.23895	NaN	0	NaN		-100.794	3.32276e-05	3.33877e-05	0		0.386386	-0.549057	-0.2187	3.49673e-06		-0.953429	0.917217	0.837363	4.78894e-54
-8.23843	NaN	0	NaN		-100.788	3.30633e-05	3.10332e-05	0		0.387387	-0.524526	-0.257795	-1.68164e-06		-0.94508	0.887971	0.804275	1.32364e-53
-8.23791	NaN	0	NaN		-100.781	3.28641e-05	2.88828e-05	0		0.388388	-0.49915	-0.296283	-8.35969e-06		-0.936731	0.855892	0.768194	3.63431e-53
-8.23739	NaN	0	NaN		-100.775	3.26352e-05	2.71323e-05	0		0.389389	-0.472969	-0.334051	-1.58093e-05		-0.928382	0.820805	0.729359	9.91851e-53
-8.23687	NaN	0	NaN		-100.769	3.23829e-05	2.59797e-05	0		0.39039	-0.446019	-0.370982	-2.3243e-05		-0.920032	0.783621	0.688051	2.68889e-52
-8.23635	NaN	0	NaN		-100.762	3.21143e-05	2.55803e-05	0		0.391391	-0.418341	-0.406963	-2.98731e-05		-0.911683	0.745261	0.646097	7.23952e-52
-8.23583	NaN	0	NaN		-100.756	3.18369e-05	2.59933e-05	0		0.392392	-0.389971	-0.441879	-3.49121e-05		-0.903334	0.70602	0.603825	1.93721e-51
-8.23531	NaN	0	NaN		-100.75	3.1559e-05	2.71575e-05	0		0.393393	-0.36095	-0.475614	-3.75724e-05		-0.894985	0.666279	0.56197	5.14975e-51
-8.23479	NaN	0	NaN		-100.743	3.12888e-05	2.89166e-05	0		0.394394	-0.331315	-0.508055	-3.70665e-05		-0.886636	0.626753	0.521444	1.35921e-50
-8.23426	NaN	0	NaN		-100.737	3.10346e-05	3.10722e-05	0		0.395395	-0.301105	-0.539085	-3.26068e-05		-0.878287	0.587683	0.482257	3.56496e-50
-8.23374	NaN	0	NaN		-100.731	3.08045e-05	3.34289e-05	0		0.396396	-0.270358	-0.568591	-2.34056e-05		-0.869937	0.549262	0.444575	9.28906e-50
-8.23322	NaN	0	NaN		-100.725	3.0606e-05	3.58163e-05	0		0.397397	-0.239112	-0.596458	-8.67556e-06		-0.861588	0.512228	0.409655	2.40245e-49
-8.2327	NaN	0	NaN		-100.718	3.04455e-05	3.80951e-05	0		0.398398	-0.207407	-0.622587	1.22686e-05		-0.853239	0.476413	0.37643	6.17321e-49
-8.23218	NaN	0	NaN		-100.712	3.03285e-05	4.01544e-05	0		0.399399	-0.175281	-0.646921	3.82159e-05		-0.84489	0.441769	0.344776	1.5757e-48
-8.23166	NaN	0	NaN		-100.706	3.02589e-05	4.19081e-05	0		0.4004	-0.142772	-0.669412	6.62843e-05		-0.836541	0.408354	0.31491	3.99089e-48
-8.23114	NaN	0	NaN		-100.699	3.02393e-05	4.32907e-05	0		0.401401	-0.109924	-0.690008	9.35346e-05		-0.828192	0.376733	0.286566	1.00392e-47
-8.23062	NaN	0	NaN		-100.693	3.02701e-05	4.42549e-05	0		0.402402	-0.0767879	-0.708662	0.000117028		-0.819843	0.346192	0.259096	2.50766e-47
-8.2301	NaN	0	NaN		-100.687	3.03505e-05	4.47696e-05	0		0.403403	-0.0434156	-0.725324	0.000133824		-0.811493	0.316673	0.232404	6.21459e-47
-8.22958	NaN	0	NaN		-100.68	3.04776e-05	4.48187e-05	0		0.404404	-0.00985822	-0.739944	0.000140984		-0.803144	0.288213	0.206638	1.52872e-46
-8.22906	NaN	0	NaN		-100.674	3.06471e-05	4.44006e-05	0		0.405405	0.023833	-0.752472	0.00013557		-0.794795	0.260938	0.181517	3.73196e-46
-8.22854	NaN	0	NaN		-100.668	3.08534e-05	4.35284e-05	0		0.406406	0.0576067	-0.76286	0.00011464		-0.786446	0.234411	0.157053	9.0354e-46
-8.22801	NaN	0	NaN		-100.662	3.10896e-05	4.223e-05	0		0.407407	0.0914116	-0.771057	7.52578e-05		-0.778097	0.208613	0.133458	2.1696e-45
-8.22749	NaN	0	NaN		-100.655	3.13482e-05	4.05493e-05	0		0.408408	0.125196	-0.777015	1.44822e-05		-0.769748	0.183669	0.111463	5.16543e-45
-8.22697	NaN	0	NaN		-100.649	3.16211e-05	3.85475e-05	0		0.409409	0.158909	-0.780684	-6.94096e-05		-0.761398	0.159705	0.0910109	1.21862e-44
-8.22645	NaN	0	NaN		-100.643	3.18999e-05	3.63064e-05	0		0.41041	0.192499	-0.782014	-0.000169339		-0.753049	0.136543	0.0723508	2.84787e-44
-8.22593	NaN	0	NaN		-100.636	3.21763e-05	3.39313e-05	0		0.411411	0.225915	-0.780958	-0.000274354		-0.7447	0.114231	0.0572238	6.58854e-44
-8.22541	NaN	0	NaN		-100.63	3.24422e-05	3.15553e-05	0		0.412412	0.259105	-0.777511	-0.000373485		-0.736351	0.0931604	0.0463214	1.50779e-43
-8.22489	NaN	0	NaN		-100.624	3.26902e-05	2.93423e-05	0		0.413413	0.292019	-0.771715	-0.000455762		-0.728002	0.073471	0.0392298	3.41082e-43
-8.22437	NaN	0	NaN		-100.617	3.29134e-05	2.74838e-05	0		0.414414	0.324603	-0.763619	-0.000510217		-0.719653	0.0550181	0.036496	7.61557e-43
-8.22385	NaN	0	NaN		-100.611	3.31057e-05	2.61804e-05	0		0.415415	0.356809	-0.753267	-0.000525879		-0.711304	0.0378887	0.0375521	1.67574e-42
-8.22333	NaN	0	NaN		-100.605	3.32621e-05	2.5602e-05	0		0.416416	0.388583	-0.740706	-0.000491779		-0.702954	0.0228746	0.0390114	3.6286e-42
-8.22281	NaN	0	NaN		-100.599	3.33783e-05	2.58331e-05	0		0.417417	0.419875	-0.725983	-0.000396948		-0.694605	0.0111275	0.0403738	7.70336e-42
-8.22229	NaN	0	NaN		-100.592	3.34514e-05	2.68392e-05	0		0.418418	0.450633	-0.709144	-0.000230416		-0.686256	0.00720677	0.0404947	1.59649e-41
-8.22176	NaN	0	NaN		-100.586	3.34796e-05	2.84811e-05	0		0.419419	0.480806	-0.690236	1.87847e-05		-0.677907	0.0138897	0.0391117	3.21567e-41
-8.22124	NaN	0	NaN		-100.58	3.3462e-05	3.05653e-05	0		0.42042	0.510343	-0.669304	0.000356416		-0.669558	0.0213756	0.0366946	6.219e-41
-8.22072	NaN	0	NaN		-100.573	3.33992e-05	3.28928e-05	0		0.421421	0.5392	-0.646394	0.000771067		-0.661209	0.0272567	0.0333244	1.13286e-40
-8.2202	NaN	0	NaN		-100.567	3.32928e-05	3.52868e-05	0		0.422422	0.567341	-0.621555	0.00124779		-0.65286	0.0316113	0.029309	1.88546e-40
-8.21968	NaN	0	NaN		-100.561	3.31455e-05	3.7601e-05	0		0.423423	0.594734	-0.594831	0.00177164		-0.64451	0.0343728	0.025809	2.61832e-40
-8.21916	NaN	0	NaN		-100.554	3.29612e-05	3.97183e-05	0		0.424424	0.621342	-0.566268	0.00232766		-0.636161	0.0350195	0.0231919	2.35749e-40
-8.21864	NaN	0	NaN		-100.548	3.27447e-05	4.15474e-05	0		0.425425	0.647133	-0.53592	0.00290091		-0.627812	0.0344354	0.0225092	9.09006e-40
-8.21812	NaN	0	NaN		-100.542	3.2502e-05	4.30185e-05	0		0.426426	0.672071	-0.503882	0.00347644		-0.619463	0.0327242	0.024046	3.76697e-39
-8.2176	NaN	0	NaN		-100.536	3.22397e-05	4.40803e-05	0		0.427427	0.696121	-0.470275	0.0040393		-0.611114	0.0298867	0.0265076	1.38177e-38
-8.21708	NaN	0	NaN		-100.529	3.19652e-05	4.46983e-05	0		0.428428	0.719251	-0.435216	0.00457455		-0.602765	0.0260581	0.0295503	4.33256e-38
-8.21656	NaN	0	NaN		-100.523	3.16865e-05	4.48529e-05	0		0.429429	0.741425	-0.398826	0.00506723		-0.594415	0.0218496	0.032198	1.25135e-37
-8.21603	NaN	0	NaN		-100.517	3.14118e-05	4.45394e-05	0		0.43043	0.762609	-0.361223	0.0055025		-0.586066	0.0175107	0.0340032	3.43613e-37
-8.21551	NaN	0	NaN		-100.51	3.11494e-05	4.37676e-05	0		0.431431	0.782768	-0.322527	0.0058712		-0.577717	0.0135428	0.0349345	9.08003e-37
-8.21499	NaN	0	NaN		-100.504	3.09077e-05	4.25619e-05	0		0.432432	0.801869	-0.282858	0.00617335		-0.569368	0.0116162	0.0346855	2.33184e-36
-8.21447	NaN	0	NaN		-100.498	3.06942e-05	4.09624e-05	0		0.433433	0.819876	-0.242333	0.00640977		-0.561019	0.011841	0.032947	5.86313e-36
-8.21395	NaN	0	NaN		-100.491	3.0516e-05	3.90264e-05	0		0.434434	0.836756	-0.201074	0.00658127		-0.55267	0.0141227	0.0302803	1.4462e-35
-8.21343	NaN	0	NaN		-100.485	3.03791e-05	3.68307e-05	0		0.435435	0.852473	-0.159198	0.00668867		-0.544321	0.017829	0.0267508	3.50693e-35
-8.21291	NaN	0	NaN		-100.479	3.0288e-05	3.4475e-05	0		0.436436	0.866995	-0.116826	0.0067328		-0.535971	0.0215845	0.022256	8.39347e-35
-8.21239	NaN	0	NaN		-100.473	3.0246e-05	3.20858e-05	0		0.437437	0.880285	-0.0740755	0.00671447		-0.527622	0.0251148	0.0174614	1.98357e-34
-8.21187	NaN	0	NaN		-100.466	3.02544e-05	2.982e-05	0		0.438438	0.892311	-0.031067	0.0066345		-0.519273	0.0282707	0.0128851	4.62729e-34
-8.21135	NaN	0	NaN		-100.46	3.03131e-05	2.78638e-05	0		0.439439	0.903037	0.0120789	0.00649371		-0.510924	0.030699	0.00899106	1.06885e-33
-8.21083	NaN	0	NaN		-100.454	3.04199e-05	2.64185e-05	0		0.44044	0.912429	0.055236	0.00629293		-0.502575	0.0324922	0.00891554	2.4451e-33
-8.21031	NaN	0	NaN		-100.447	3.05712e-05	2.56654e-05	0		0.441441	0.920471	0.098277	0.00603292		-0.494226	0.0337238	0.0107922	5.53103e-33
-8.20978	NaN	0	NaN		-100.441	3.07619e-05	2.57128e-05	0		0.442442	0.927165	0.141075	0.00571387		-0.485876	0.0343979	0.0140602	1.24077e-32
-8.20926	NaN	0	NaN		-100.435	3.09858e-05	2.65535e-05	0		0.443443	0.932513	0.183502	0.00533547		-0.477527	0.0342951	0.0173141	2.76103e-32
-8.20874	NaN	0	NaN		-100.428	3.12354e-05	2.80682e-05	0		0.444444	0.93652	0.225432	0.00489739		-0.469178	0.0337441	0.0197577	6.08038e-32
-8.20822	NaN	0	NaN		-100.422	3.1503e-05	3.00707e-05	0		0.445445	0.939188	0.266736	0.0043993		-0.460829	0.0328031	0.0214383	1.32892e-31
-8.2077	NaN	0	NaN		-100.416	3.17803e-05	3.23601e-05	0		0.446446	0.940522	0.307288	0.00384087		-0.45248	0.0314986	0.0222735	2.88298e-31
-8.20718	NaN	0	NaN		-100.41	3.20588e-05	3.47533e-05	0		0.447447	0.940523	0.346961	0.00322178		-0.444131	0.0298414	0.0217079	6.19586e-31
-8.20666	NaN	0	NaN		-100.403	3.23304e-05	3.70969e-05	0		0.448448	0.939196	0.385628	0.00254171		-0.435782	0.0280425	0.0203793	1.32158e-30
-8.20614	NaN	0	NaN		-100.397	3.25874e-05	3.92676e-05	0		0.449449	0.936543	0.42316	0.00180032		-0.427432	0.0261463	0.0183719	2.79896e-30
-8.20562	NaN	0	NaN		-100.391	3.28224e-05	4.11686e-05	0		0.45045	0.932569	0.459431	0.000997283		-0.419083	0.0242057	0.0156897	5.87646e-30
-8.2051	NaN	0	NaN		-100.384	3.30292e-05	4.27256e-05	0		0.451451	0.927276	0.494314	0.00013228		-0.410734	0.0223315	0.0129484	1.22437e-29
-8.20458	NaN	0	NaN		-100.378	3.32021e-05	4.38834e-05	0		0.452452	0.920668	0.527682	-0.000794339		-0.402385	0.0205676	0.0108567	2.53321e-29
-8.20406	NaN	0	NaN		-100.372	3.33367e-05	4.46036e-05	0		0.453453	0.912748	0.559434	-0.00177779		-0.394036	0.0189447	0.00975149	5.19824e-29
-8.20353	NaN	0	NaN		-100.365	3.34293e-05	4.48635e-05	0		0.454454	0.90352	0.589505	-0.00281149		-0.385687	0.0175561	0.0113017	1.05835e-28
-8.20301	NaN	0	NaN		-100.359	3.34776e-05	4.46552e-05	0		0.455455	0.892986	0.617828	-0.00388887		-0.377338	0.016479	0.0138253	2.1397e-28
-8.20249	NaN	0	NaN		-100.353	3.34804e-05	4.39849e-05	0		0.456456	0.88115	0.644341	-0.00500335		-0.368988	0.0156721	0.0168653	4.29188e-28
-8.20197	NaN	0	NaN		-100.347	3.34376e-05	4.28739e-05	0		0.457457	0.868015	0.668979	-0.00614836		-0.360639	0.0151475	0.0199242	8.53951e-28
-8.20145	NaN	0	NaN		-100.34	3.33503e-05	4.13587e-05	0		0.458458	0.853585	0.691678	-0.00731731		-0.35229	0.0150151	0.0224059	1.68704e-27
-8.20093	NaN	0	NaN		-100.334	3.32208e-05	3.94923e-05	0		0.459459	0.837863	0.712373	-0.00850364		-0.343941	0.0151929	0.0243318	3.30728e-27
-8.20041	NaN	0	NaN		-100.328	3.30523e-05	3.73472e-05	0		0.46046	0.820853	0.731001	-0.00970076		-0.335592	0.0155848	0.0256514	6.43051e-27
-8.19989	NaN	0	NaN		-100.321	3.28495e-05	3.50172e-05	0		0.461461	0.802576	0.747496	-0.0109021		-0.327243	0.0161571	0.0259846	1.24126e-26
-8.19937	NaN	0	NaN		-100.315	3.26176e-05	3.26227e-05	0		0.462462	0.78307	0.761794	-0.0121011		-0.318893	0.0168723	0.0255547	2.37773e-26
-8.19885	NaN	0	NaN		-100.309	3.23631e-05	3.03136e-05	0		0.463463	0.762375	0.773832	-0.0132917		-0.310544	0.0175936	0.0245098	4.51781e-26
-8.19833	NaN	0	NaN		-100.302	3.20931e-05	2.827e-05	0		0.464464	0.740533	0.783545	-0.0144697		-0.302195	0.018274	0.0228222	8.52093e-26
-8.19781	NaN	0	NaN		-100.296	3.18152e-05	2.66922e-05	0		0.465465	0.717583	0.790868	-0.0156311		-0.293846	0.0188758	0.020461	1.59483e-25
-8.19728	NaN	0	NaN		-100.29	3.15376e-05	2.57702e-05	0		0.466466	0.693565	0.795743	-0.0167721		-0.285497	0.0192522	0.0178139	2.9625e-25
-8.19676	NaN	0	NaN		-100.284	3.12687e-05	2.56334e-05	0		0.467467	0.668519	0.798172	-0.0178886		-0.277148	0.0194314	0.0149533	5.46306e-25
-8.19624	NaN	0	NaN		-100.277	3.10168e-05	2.63024e-05	0		0.468468	0.642486	0.798189	-0.0189768		-0.268799	0.0194014	0.0120151	9.99849e-25
-8.19572	NaN	0	NaN		-100.271	3.07898e-05	2.76802e-05	0		0.469469	0.615506	0.795828	-0.0200327		-0.260449	0.0191265	0.00932389	1.81837e-24
-8.1952	NaN	0	NaN		-100.265	3.05951e-05	2.95907e-05	0		0.47047	0.587619	0.791125	-0.0210524		-0.2521	0.0185124	0.00703996	3.28554e-24
-8.19468	NaN	0	NaN		-100.258	3.04392e-05	3.18326e-05	0		0.471471	0.558864	0.784115	-0.0220318		-0.243751	0.0176792	0.00531166	5.89656e-24
-8.19416	NaN	0	NaN		-100.252	3.03272e-05	3.42172e-05	0		0.472472	0.529283	0.774833	-0.0229672		-0.235402	0.0166417	0.00491272	1.05369e-23
-8.19364	NaN	0	NaN		-100.246	3.02631e-05	3.6584e-05	0		0.473473	0.498915	0.763314	-0.0238546		-0.227053	0.0153906	0.00498548	1.87486e-23
-8.19312	NaN	0	NaN		-100.239	3.02491e-05	3.88032e-05	0		0.474474	0.4678	0.749593	-0.0246908		-0.218704	0.013976	0.00533387	3.31996e-23
-8.1926	NaN	0	NaN		-100.233	3.02855e-05	4.07724e-05	0		0.475475	0.435979	0.733705	-0.0254741		-0.210354	0.0125121	0.00555959	5.87046e-23
-8.19208	NaN	0	NaN		-100.227	3.03713e-05	4.24126e-05	0		0.476476	0.403491	0.715685	-0.0262025		-0.202005	0.0110459	0.0053719	1.03739e-22
-8.19155	NaN	0	NaN		-100.221	3.05034e-05	4.36643e-05	0		0.477477	0.370377	0.695568	-0.0268743		-0.193656	0.00968504	0.0048623	1.82929e-22
-8.19103	NaN	0	NaN		-100.214	3.06773e-05	4.44857e-05	0		0.478478	0.336678	0.673389	-0.0274878		-0.185307	0.00860887	0.00402995	3.22895e-22
-8.19051	NaN	0	NaN		-100.208	3.08874e-05	4.48506e-05	0		0.479479	0.302432	0.649183	-0.028041		-0.176958	0.00784577	0.00279931	5.7114e-22
-8.18999	NaN	0	NaN		-100.202	3.11266e-05	4.47477e-05	0		0.48048	0.267681	0.622999	-0.0285323		-0.168609	0.00743072	0.00159013	1.00919e-21
-8.18947	NaN	0	NaN		-100.195	3.13872e-05	4.41802e-05	0		0.481481	0.232472	0.594941	-0.0289597		-0.16026	0.00749852	0.00097016	1.78394e-21
-8.18895	NaN	0	NaN		-100.189	3.16613e-05	4.31657e-05	0		0.482482	0.196859	0.565122	-0.0293216		-0.15191	0.007816	0.0020171	3.15451e-21
-8.18843	NaN	0	NaN		-100.183	3.19403e-05	4.17374e-05	0		0.483483	0.160897	0.533659	-0.0296161		-0.143561	0.00824018	0.00336287	5.5601e-21
-8.18791	NaN	0	NaN		-100.176	3.2216e-05	3.99444e-05	0		0.484484	0.12464	0.500664	-0.0298414		-0.135212	0.00869868	0.00461092	9.76768e-21
-8.18739	NaN	0	NaN		-100.17	3.24805e-05	3.78544e-05	0		0.485485	0.0881438	0.466255	-0.0299954		-0.126863	0.00905106	0.00566238	1.70674e-20
-8.18687	NaN	0	NaN		-100.164	3.27262e-05	3.55564e-05	0		0.486486	0.0514625	0.430544	-0.0300756		-0.118514	0.00926627	0.00629982	2.96118e-20
-8.18635	NaN	0	NaN		-100.158	3.29463e-05	3.31642e-05	0		0.487487	0.014651	0.393648	-0.0300795		-0.110165	0.00934955	0.00656266	5.09883e-20
-8.18583	NaN	0	NaN		-100.151	3.3135e-05	3.08208e-05	0		0.488488	-0.022236	0.35568	-0.0300049		-0.101816	0.00929447	0.0064943	8.67422e-20
-8.1853	NaN	0	NaN		-100.145	3.32871e-05	2.87001e-05	0		0.489489	-0.0591438	0.316756	-0.0298491		-0.0934664	0.00906831	0.00604705	1.45918e-19
-8.18478	NaN	0	NaN		-100.139	3.33988e-05	2.69996e-05	0		0.49049	-0.0960178	0.276991	-0.0296099		-0.0851172	0.008778	0.00514116	2.42455e-19
-8.18426	NaN	0	NaN		-100.132	3.3467e-05	2.59154e-05	0		0.491491	-0.132803	0.236499	-0.0292848		-0.0767681	0.00845122	0.00398874	3.95578e-19
-8.18374	NaN	0	NaN		-100.126	3.34902e-05	2.55955e-05	0		0.492492	-0.169445	0.195395	-0.0288714		-0.0684189	0.00812255	0.00262074	6.34045e-19
-8.18322	NaN	0	NaN		-100.12	3.34676e-05	2.60876e-05	0		0.493493	-0.205889	0.153794	-0.0283671		-0.0600698	0.00787554	0.0010535	9.96054e-19
-8.1827	NaN	0	NaN		-100.113	3.33998e-05	2.73193e-05	0		0.494494	-0.24208	0.111817	-0.0277697		-0.0517206	0.00771562	0.00118471	1.52052e-18
-8.18218	NaN	0	NaN		-100.107	3.32887e-05	2.91275e-05	0		0.495495	-0.277963	0.0695931	-0.0270767		-0.0433715	0.0076448	0.00217225	2.24506e-18
-8.18166	NaN	0	NaN		-100.101	3.31371e-05	3.13123e-05	0		0.496496	-0.313484	0.0272517	-0.0262857		-0.0350223	0.00767727	0.00368185	3.175e-18
-8.18114	NaN	0	NaN		-100.095	3.29489e-05	3.36801e-05	0		0.497497	-0.348589	-0.015077	-0.0253944		-0.0266732	0.0077729	0.00490821	4.19698e-18
-8.18062	NaN	0	NaN		-100.088	3.27292e-05	3.60636e-05	0		0.498498	-0.383221	-0.0572631	-0.0244004		-0.018324	0.00787666	0.00587665	4.96563e-18
-8.1801	NaN	0	NaN		-100.082	3.24839e-05	3.83262e-05	0		0.499499	-0.417327	-0.0991768	-0.0233014		-0.00997486	0.00796922	0.00656634	4.63629e-18
-8.17958	NaN	0	NaN		-100.076	3.22198e-05	4.03596e-05	0		0.500501	-0.450853	-0.140688	-0.022095		-0.0016257	0.00801036	0.00683994	1.31806e-18
-8.17905	NaN	0	NaN		-100.069	3.19444e-05	4.20799e-05	0		0.501502	-0.483751	-0.181667	-0.0207788		0.00672345	0.00798524	0.00667289	8.96278e-18
-8.17853	NaN	0	NaN		-100.063	3.16656e-05	4.34236e-05	0		0.502503	-0.515983	-0.221984	-0.0193506		0.0150726	0.00791649	0.00618442	3.35084e-17
-8.17801	NaN	0	NaN		-100.057	3.13918e-05	4.43449e-05	0		0.503504	-0.54751	-0.261509	-0.017808		0.0234217	0.00781392	0.0053828	8.66113e-17
-8.17749	NaN	0	NaN		-100.05	3.11313e-05	4.48142e-05	0		0.504505	-0.578295	-0.300111	-0.0161485		0.0317709	0.00770858	0.00416413	1.93431e-16
-8.17697	NaN	0	NaN		-100.044	3.08922e-05	4.48169e-05	0		0.505506	-0.6083	-0.337662	-0.01437		0.0401201	0.00765745	0.00276013	3.99977e-16
-8.17645	NaN	0	NaN		-100.038	3.06822e-05	4.4353e-05	0		0.506507	-0.637485	-0.374032	-0.0124714		0.0484692	0.00767667	0.00145343	7.86535e-16
-8.17593	NaN	0	NaN		-100.032	3.05083e-05	4.34368e-05	0		0.507508	-0.665812	-0.409092	-0.0104559		0.0568184	0.0077818	0.000763393	1.48522e-15
-8.17541	NaN	0	NaN		-100.025	3.03763e-05	4.20978e-05	0		0.508509	-0.693243	-0.442749	-0.00832733		0.0651675	0.00802249	0.00201041	2.7296e-15
-8.17489	NaN	0	NaN		-100.019	3.02905e-05	4.03816e-05	0		0.50951	-0.71974	-0.47493	-0.00608946		0.0735167	0.00832323	0.00346883	4.90846e-15
-8.17437	NaN	0	NaN		-100.013	3.0254e-05	3.83513e-05	0		0.510511	-0.745265	-0.505564	-0.00374607		0.0818658	0.00865103	0.004773	8.6256e-15
-8.17385	NaN	0	NaN		-100.006	3.02681e-05	3.60909e-05	0		0.511512	-0.769779	-0.534578	-0.00130098		0.090215	0.00897706	0.00571838	1.49286e-14
-8.17333	NaN	0	NaN		-100	3.03322e-05	3.37083e-05	0		0.512513	-0.793244	-0.5619	0.00124202		0.0985641	0.0092075	0.00632012	2.54937e-14
-8.1728	NaN	0	NaN		-99.9937	3.04442e-05	3.13396e-05	0		0.513514	-0.815621	-0.587458	0.00387914		0.106913	0.0093281	0.00660238	4.29024e-14
-8.17228	NaN	0	NaN		-99.9874	3.06003e-05	2.91519e-05	0		0.514515	-0.836872	-0.61118	0.00660658		0.115262	0.00932687	0.00650039	7.14732e-14
-8.17176	NaN	0	NaN		-99.9811	3.07951e-05	2.73387e-05	0		0.515516	-0.856959	-0.632994	0.00942055		0.123612	0.00917126	0.00591062	1.18033e-13
-8.17124	NaN	0	NaN		-99.9748	3.10222e-05	2.61e-05	0		0.516517	-0.875844	-0.652828	0.0123171		0.131961	0.00883591	0.00503615	1.93299e-13
-8.17072	NaN	0	NaN		-99.9685	3.12744e-05	2.55995e-05	0		0.517518	-0.893488	-0.670609	0.0152884		0.14031	0.00842095	0.00390467	3.14836e-13
-8.1702	NaN	0	NaN		-99.9622	3.15436e-05	2.59109e-05	0		0.518519	-0.909853	-0.686266	0.0183211		0.148659	0.00797059	0.00251341	5.10387e-13
-8.16968	NaN	0	NaN		-99.9559	3.18215e-05	2.6988e-05	0		0.51952	-0.9249	-0.699727	0.0214013		0.157008	0.00757362	0.00137787	8.25203e-13
-8.16916	NaN	0	NaN		-99.9496	3.20998e-05	2.86834e-05	0		0.520521	-0.938593	-0.710918	0.0245154		0.165357	0.00745712	0.0011238	1.33358e-12
-8.16864	NaN	0	NaN		-99.9433	3.23703e-05	3.08013e-05	0		0.521522	-0.950912	-0.719784	0.0276495		0.173706	0.00766034	0.00232126	2.15196e-12
-8.16812	NaN	0	NaN		-99.937	3.26252e-05	3.31438e-05	0		0.522523	-0.961857	-0.726332	0.0307901		0.182056	0.00821412	0.0035507	3.475e-12
-8.1676	NaN	0	NaN		-99.9307	3.28576e-05	3.5537e-05	0		0.523524	-0.971428	-0.730586	0.0339232		0.190405	0.00922778	0.00454398	5.625e-12
-8.16708	NaN	0	NaN		-99.9244	3.30609e-05	3.78375e-05	0		0.524525	-0.979625	-0.732571	0.0370352		0.198754	0.0105159	0.00526226	9.09418e-12
-8.16655	NaN	0	NaN		-99.9181	3.32299e-05	3.9931e-05	0		0.525526	-0.986448	-0.732312	0.0401124		0.207103	0.0119325	0.00554379	1.46989e-11
-8.16603	NaN	0	NaN		-99.9118	3.336e-05	4.17283e-05	0		0.526527	-0.991897	-0.729833	0.0431409		0.215452	0.0134166	0.00542177	2.37852e-11
-8.16551	NaN	0	NaN		-99.9055	3.34479e-05	4.31615e-05	0		0.527528	-0.995972	-0.725161	0.0461069		0.223801	0.0148531	0.00513343	3.8348e-11
-8.16499	NaN	0	NaN		-99.8992	3.34913e-05	4.41813e-05	0		0.528529	-0.998673	-0.718318	0.0489945		0.232151	0.0161545	0.00476615	6.16039e-11
-8.16447	NaN	0	NaN		-99.8929	3.3489e-05	4.47543e-05	0		0.52953	-1	-0.709331	0.0517862		0.2405	0.0173008	0.00514253	9.87503e-11
-8.16395	NaN	0	NaN		-99.8866	3.34412e-05	4.48627e-05	0		0.530531	-0.999953	-0.698224	0.0544649		0.248849	0.0182652	0.00636691	1.57328e-10
-8.16343	NaN	0	NaN		-99.8803	3.33491e-05	4.45031e-05	0		0.531532	-0.998532	-0.685022	0.0570131		0.257198	0.0188999	0.00830588	2.49111e-10
-8.16291	NaN	0	NaN		-99.874	3.3215e-05	4.36866e-05	0		0.532533	-0.995737	-0.669749	0.0594135		0.265547	0.0192943	0.01092	3.92449e-10
-8.16239	NaN	0	NaN		-99.8677	3.30425e-05	4.24394e-05	0		0.533534	-0.991569	-0.652431	0.0616488		0.273896	0.0194599	0.0138091	6.13721e-10
-8.16187	NaN	0	NaN		-99.8614	3.28361e-05	4.08031e-05	0		0.534535	-0.986026	-0.633093	0.0637016		0.282245	0.0193866	0.0167053	9.52884e-10
-8.16135	NaN	0	NaN		-99.8551	3.26014e-05	3.88368e-05	0		0.535536	-0.97911	-0.611787	0.0655546		0.290595	0.0190224	0.0195218	1.46913e-09
-8.16082	NaN	0	NaN		-99.8488	3.23447e-05	3.66195e-05	0		0.536537	-0.970819	-0.588612	0.0671904		0.298944	0.0185087	0.0219334	2.24775e-09
-8.1603	NaN	0	NaN		-99.8425	3.20733e-05	3.42533e-05	0		0.537538	-0.961155	-0.563675	0.0685917		0.307293	0.0178754	0.0238526	3.41353e-09
-8.15978	NaN	0	NaN		-99.8362	3.1795e-05	3.18677e-05	0		0.538539	-0.950117	-0.537079	0.0697425		0.315642	0.0171517	0.0252655	5.14372e-09
-8.15926	NaN	0	NaN		-99.8299	3.15179e-05	2.96228e-05	0		0.53954	-0.937705	-0.508931	0.0706336		0.323991	0.0164356	0.0260081	7.69063e-09
-8.15874	NaN	0	NaN		-99.8236	3.12504e-05	2.77073e-05	0		0.540541	-0.923921	-0.479333	0.0712582		0.33234	0.0158038	0.0257812	1.14141e-08
-8.15822	NaN	0	NaN		-99.8173	3.10008e-05	2.63226e-05	0		0.541542	-0.908784	-0.448393	0.0716095		0.34069	0.0152976	0.0248878	1.68065e-08
-8.1577	NaN	0	NaN		-99.811	3.07769e-05	2.56453e-05	0		0.542543	-0.892333	-0.416213	0.0716806		0.349039	0.0150288	0.0233409	2.45506e-08
-8.15718	NaN	0	NaN		-99.8047	3.05862e-05	2.57736e-05	0		0.543544	-0.874606	-0.382901	0.0714649		0.357388	0.0150959	0.0209398	3.56049e-08
-8.15666	NaN	0	NaN		-99.7984	3.04348e-05	2.66882e-05	0		0.544545	-0.855642	-0.348559	0.0709555		0.365737	0.0154456	0.0180565	5.12368e-08
-8.15614	NaN	0	NaN		-99.7921	3.0328e-05	2.82608e-05	0		0.545546	-0.835478	-0.313293	0.0701454		0.374086	0.0160836	0.0150065	7.3131e-08
-8.15562	NaN	0	NaN		-99.7858	3.02694e-05	3.03015e-05	0		0.546547	-0.814155	-0.277208	0.0690281		0.382435	0.017099	0.0119735	1.03644e-07
-8.1551	NaN	0	NaN		-99.7795	3.02609e-05	3.261e-05	0		0.547548	-0.79171	-0.24041	0.0675966		0.390784	0.018404	0.0103552	1.45791e-07
-8.15457	NaN	0	NaN		-99.7732	3.0303e-05	3.50057e-05	0		0.548549	-0.768181	-0.203002	0.0658441		0.399134	0.0199144	0.0103765	2.03338e-07
-8.15405	NaN	0	NaN		-99.7669	3.03941e-05	3.73384e-05	0		0.54955	-0.743609	-0.165101	0.063769		0.407483	0.0216046	0.011876	2.81618e-07
-8.15353	NaN	0	NaN		-99.7606	3.05312e-05	3.94873e-05	0		0.550551	-0.71803	-0.12683	0.0613825		0.415832	0.0234711	0.0146298	3.87224e-07
-8.15301	NaN	0	NaN		-99.7543	3.07095e-05	4.13582e-05	0		0.551552	-0.691483	-0.0883116	0.0586978		0.424181	0.0253906	0.0173274	5.27677e-07
-8.15249	NaN	0	NaN		-99.748	3.09232e-05	4.28786e-05	0		0.552553	-0.664007	-0.0496684	0.055728		0.43253	0.0273098	0.0196692	7.14018e-07
-8.15197	NaN	0	NaN		-99.7417	3.11653e-05	4.39951e-05	0		0.553554	-0.635641	-0.0110238	0.0524863		0.440879	0.0291899	0.0214838	9.59375e-07
-8.15145	NaN	0	NaN		-99.7354	3.1428e-05	4.46709e-05	0		0.554555	-0.606423	0.0274994	0.0489859		0.449228	0.0308628	0.0220592	1.27682e-06
-8.15093	NaN	0	NaN		-99.7291	3.17031e-05	4.48848e-05	0		0.555556	-0.576392	0.065778	0.0452398		0.457578	0.0322951	0.0217635	1.68694e-06
-8.15041	NaN	0	NaN		-99.7228	3.19823e-05	4.46302e-05	0		0.556557	-0.545586	0.103689	0.0412614		0.465927	0.0334416	0.0206161	2.2125e-06
-8.14989	NaN	0	NaN		-99.7165	3.22573e-05	4.39149e-05	0		0.557558	-0.514043	0.14111	0.0370636		0.474276	0.0342184	0.0184119	2.87386e-06
-8.14937	NaN	0	NaN		-99.7102	3.25201e-05	4.27615e-05	0		0.558559	-0.481803	0.177917	0.0326598		0.482625	0.0343579	0.0153274	3.70268e-06
-8.14885	NaN	0	NaN		-99.7039	3.27634e-05	4.12081e-05	0		0.55956	-0.448903	0.213988	0.0280632		0.490974	0.0339921	0.0120659	4.73288e-06
-8.14832	NaN	0	NaN		-99.6976	3.29805e-05	3.93098e-05	0		0.560561	-0.415383	0.2492	0.0232933		0.499323	0.0330973	0.00898072	5.98864e-06
-8.1478	NaN	0	NaN		-99.6913	3.31654e-05	3.71407e-05	0		0.561562	-0.381291	0.283429	0.0183768		0.507673	0.0315434	0.00881335	7.50623e-06
-8.14728	NaN	0	NaN		-99.685	3.33133e-05	3.47975e-05	0		0.562563	-0.346681	0.316559	0.0133412		0.516022	0.0292164	0.0113686	9.32364e-06
-8.14676	NaN	0	NaN		-99.6787	3.34203e-05	3.24032e-05	0		0.563564	-0.311608	0.348509	0.00821386		0.524371	0.0263686	0.0155486	1.14512e-05
-8.14624	NaN	0	NaN		-99.6724	3.34837e-05	3.01107e-05	0		0.564565	-0.276128	0.379207	0.00302202		0.53272	0.0230522	0.0204604	1.38998e-05
-8.14572	NaN	0	NaN		-99.6661	3.35018e-05	2.81032e-05	0		0.565566	-0.240296	0.408582	-0.00220693		0.541069	0.0192834	0.0250004	1.66825e-05
-8.1452	NaN	0	NaN		-99.6598	3.34742e-05	2.65816e-05	0		0.566567	-0.204167	0.436563	-0.00744566		0.549418	0.015566	0.0289515	1.97459e-05
-8.14468	NaN	0	NaN		-99.6535	3.34016e-05	2.57327e-05	0		0.567568	-0.167796	0.46308	-0.0126668		0.557767	0.012638	0.0321963	2.29945e-05
-8.14416	NaN	0	NaN		-99.6472	3.32858e-05	2.56767e-05	0		0.568569	-0.131238	0.48806	-0.0178431		0.566117	0.0110071	0.0341239	2.63414e-05
-8.14364	NaN	0	NaN		-99.6409	3.31298e-05	2.64222e-05	0		0.56957	-0.0945489	0.511434	-0.022947		0.574466	0.0125713	0.0348375	2.95607e-05
-8.14312	NaN	0	NaN		-99.6346	3.29378e-05	2.78621e-05	0		0.570571	-0.0577832	0.533129	-0.0279516		0.582815	0.0159655	0.0345418	3.22735e-05
-8.1426	NaN	0	NaN		-99.6283	3.27149e-05	2.98154e-05	0		0.571572	-0.0209962	0.553075	-0.0328321		0.591164	0.0201231	0.0331588	3.41423e-05
-8.14207	NaN	0	NaN		-99.622	3.24671e-05	3.20806e-05	0		0.572573	0.0157567	0.571202	-0.0375653		0.599513	0.0245292	0.0305814	3.45656e-05
-8.14155	NaN	0	NaN		-99.6157	3.22013e-05	3.44712e-05	0		0.573574	0.0524206	0.587437	-0.042128		0.607862	0.0284551	0.0277016	3.25677e-05
-8.14103	NaN	0	NaN		-99.6094	3.1925e-05	3.68299e-05	0		0.574575	0.0889402	0.60171	-0.0464969		0.616211	0.0316192	0.0248159	2.73607e-05
-8.14051	NaN	0	NaN		-99.6031	3.16463e-05	3.90296e-05	0		0.575576	0.12526	0.613949	-0.050649		0.624561	0.0339267	0.0228388	1.77668e-05
-8.13999	NaN	0	NaN		-99.5968	3.13735e-05	4.09704e-05	0		0.576577	0.161326	0.624112	-0.0545609		0.63291	0.0352331	0.022926	1.42865e-05
-8.13947	NaN	0	NaN		-99.5905	3.11149e-05	4.25753e-05	0		0.577578	0.197082	0.63221	-0.0582095		0.641259	0.0346617	0.0245725	2.66742e-05
-8.13895	NaN	0	NaN		-99.5842	3.08786e-05	4.37868e-05	0		0.578579	0.232473	0.63826	-0.0615717		0.649608	0.0326867	0.0277477	6.22438e-05
-8.13843	NaN	0	NaN		-99.5779	3.06722e-05	4.45643e-05	0		0.57958	0.267444	0.642281	-0.0646241		0.657957	0.0292524	0.0317607	0.000113525
-8.13791	NaN	0	NaN		-99.5716	3.05027e-05	4.48834e-05	0		0.580581	0.30194	0.644291	-0.0673437		0.666306	0.0241277	0.0353829	0.000183174
-8.13739	NaN	0	NaN		-99.5653	3.03755e-05	4.47342e-05	0		0.581582	0.335914	0.644308	-0.06971		0.674656	0.0168049	0.0384095	0.000275579
-8.13687	NaN	0	NaN		-99.559	3.02951e-05	4.41211e-05	0		0.582583	0.369327	0.64235	-0.0717163		0.683005	0.00979846	0.0402127	0.000396676
-8.13634	NaN	0	NaN		-99.5527	3.02642e-05	4.30635e-05	0		0.583584	0.402137	0.638436	-0.07336		0.691354	0.00699736	0.0404209	0.000552209
-8.13582	NaN	0	NaN		-99.5464	3.02839e-05	4.15959e-05	0		0.584585	0.434305	0.632583	-0.0746383		0.699703	0.017603	0.0396418	0.000748797
-8.1353	NaN	0	NaN		-99.5401	3.03535e-05	3.97693e-05	0		0.585586	0.46579	0.62481	-0.0755488		0.708052	0.0320418	0.0380412	0.000994887
-8.13478	NaN	0	NaN		-99.5338	3.04706e-05	3.76534e-05	0		0.586587	0.496552	0.615134	-0.0760887		0.716401	0.0482611	0.0367853	0.00129893
-8.13426	NaN	0	NaN		-99.5275	3.06313e-05	3.53394e-05	0		0.587588	0.526551	0.603574	-0.0762555		0.72475	0.0659357	0.0381651	0.00166982
-8.13374	NaN	0	NaN		-99.5212	3.08302e-05	3.2944e-05	0		0.588589	0.555746	0.590149	-0.0760465		0.7331	0.0852852	0.042688	0.00211821
-8.13322	NaN	0	NaN		-99.5149	3.10606e-05	3.06133e-05	0		0.58959	0.584098	0.574877	-0.0754591		0.741449	0.106026	0.0520182	0.00265469
-8.1327	NaN	0	NaN		-99.5086	3.13152e-05	2.85241e-05	0		0.590591	0.611565	0.557817	-0.0744907		0.749798	0.127765	0.0664599	0.00328981
-8.13218	NaN	0	NaN		-99.5023	3.15859e-05	2.68753e-05	0		0.591592	0.638108	0.53906	-0.0731386		0.758147	0.150434	0.0835596	0.00403516
-8.13166	NaN	0	NaN		-99.496	3.18643e-05	2.58609e-05	0		0.592593	0.663687	0.518696	-0.0714064		0.766496	0.174243	0.102969	0.00490124
-8.13114	NaN	0	NaN		-99.4897	3.21423e-05	2.56212e-05	0		0.593594	0.688261	0.496817	-0.0693116		0.774845	0.198899	0.12478	0.00589884
-8.13062	NaN	0	NaN		-99.4834	3.24115e-05	2.61919e-05	0		0.594595	0.71179	0.473516	-0.0668735		0.783195	0.224272	0.147865	0.00703832
-8.13009	NaN	0	NaN		-99.4771	3.26645e-05	2.74895e-05	0		0.595596	0.734234	0.448882	-0.0641115		0.791544	0.250353	0.171855	0.00832536
-8.12957	NaN	0	NaN		-99.4708	3.2894e-05	2.9345e-05	0		0.596597	0.755552	0.42301	-0.061045		0.799893	0.277533	0.196667	0.00976918
-8.12905	NaN	0	NaN		-99.4645	3.30939e-05	3.15574e-05	0		0.597598	0.775704	0.395988	-0.0576932		0.808242	0.30559	0.22237	0.0113762
-8.12853	NaN	0	NaN		-99.4582	3.32589e-05	3.3935e-05	0		0.598599	0.79465	0.367911	-0.0540757		0.816591	0.334536	0.248676	0.01314
-8.12801	NaN	0	NaN		-99.4519	3.33845e-05	3.63133e-05	0		0.5996	0.81235	0.338868	-0.0502118		0.82494	0.364465	0.275637	0.0150667
-8.12749	NaN	0	NaN		-99.4456	3.34676e-05	3.85587e-05	0		0.600601	0.828765	0.308952	-0.0461208		0.833289	0.396025	0.303701	0.0171548
-8.12697	NaN	0	NaN		-99.4393	3.3506e-05	4.05657e-05	0		0.601602	0.843876	0.278254	-0.0418221		0.841639	0.428756	0.333145	0.0193826
-8.12645	NaN	0	NaN		-99.433	3.34987e-05	4.22522e-05	0		0.602603	0.857681	0.246866	-0.0373353		0.849988	0.462675	0.363891	0.0217472
-8.12593	NaN	0	NaN		-99.4267	3.34459e-05	4.35565e-05	0		0.603604	0.870177	0.214881	-0.0326834		0.858337	0.497954	0.39609	0.0242386
-8.12541	NaN	0	NaN		-99.4204	3.3349e-05	4.44346e-05	0		0.604605	0.881361	0.182403	-0.0278939		0.866686	0.53484	0.430976	0.0268183
-8.12489	NaN	0	NaN		-99.4141	3.32104e-05	4.48585e-05	0		0.605606	0.891231	0.149542	-0.0229944		0.875035	0.572693	0.467569	0.0294698
-8.12437	NaN	0	NaN		-99.4078	3.30339e-05	4.48148e-05	0		0.606607	0.899784	0.116404	-0.0180125		0.883384	0.611387	0.505799	0.0321772
-8.12384	NaN	0	NaN		-99.4015	3.2824e-05	4.4305e-05	0		0.607608	0.907019	0.0830997	-0.0129757		0.891733	0.650844	0.545974	0.0348884
-8.12332	NaN	0	NaN		-99.3952	3.25864e-05	4.3345e-05	0		0.608609	0.912932	0.049736	-0.00791161		0.900083	0.690544	0.587526	0.0375695
-8.1228	NaN	0	NaN		-99.3889	3.23277e-05	4.19657e-05	0		0.60961	0.917522	0.0164216	-0.00284792		0.908432	0.730003	0.629599	0.0402062
-8.12228	NaN	0	NaN		-99.3826	3.2055e-05	4.02144e-05	0		0.610611	0.920785	-0.016735	0.00218783		0.916781	0.768958	0.671924	0.0427407
-8.12176	NaN	0	NaN		-99.3763	3.17763e-05	3.81563e-05	0		0.611612	0.922719	-0.0496256	0.00716804		0.92513	0.806611	0.713336	0.0451209
-8.12124	NaN	0	NaN		-99.37	3.14998e-05	3.58774e-05	0		0.612613	0.923322	-0.0821417	0.0120651		0.933479	0.842228	0.75307	0.0473444
-8.12072	NaN	0	NaN		-99.3637	3.12338e-05	3.34883e-05	0		0.613614	0.922591	-0.114175	0.016852		0.941828	0.87572	0.790799	0.0493594
-8.1202	NaN	0	NaN		-99.3574	3.09866e-05	3.11284e-05	0		0.614615	0.920524	-0.145617	0.0215071		0.950178	0.90678	0.825402	0.051098
-8.11968	NaN	0	NaN		-99.3511	3.0766e-05	2.89677e-05	0		0.615616	0.917119	-0.176359	0.0260117		0.958527	0.933581	0.854954	0.0525805
-8.11916	NaN	0	NaN		-99.3448	3.05792e-05	2.72017e-05	0		0.616617	0.912372	-0.206294	0.0303475		0.966876	0.956279	0.880315	0.0537732
-8.11864	NaN	0	NaN		-99.3385	3.04326e-05	2.60291e-05	0		0.617618	0.906281	-0.235324	0.0344959		0.975225	0.975043	0.901212	0.0545976
-8.11812	NaN	0	NaN		-99.3322	3.03309e-05	2.56074e-05	0		0.618619	0.898845	-0.263384	0.0384385		0.983574	0.989637	0.914662	0.0551044
-8.11759	NaN	0	NaN		-99.3259	3.02778e-05	2.59988e-05	0		0.61962	0.89006	-0.29041	0.0421566		0.991923	0.99732	0.921834	0.0552845
-8.11707	NaN	0	NaN		-99.3196	3.0275e-05	2.71455e-05	0		0.620621	0.879925	-0.316339	0.0456319		1.00027	0.999945	0.92346	0.0550607
-8.11655	NaN	0	NaN		-99.3133	3.03226e-05	2.88927e-05	0		0.621622	0.868461	-0.341108	0.0488457		1.00862	0.99762	0.918754	0.0545105
-8.11603	NaN	0	NaN		-99.307	3.0419e-05	3.10425e-05	0		0.622623	0.855704	-0.364656	0.0517797		1.01697	0.989977	0.905589	0.0536437
-8.11551	NaN	0	NaN		-99.3007	3.0561e-05	3.33987e-05	0		0.623624	0.841689	-0.386918	0.0544153		1.02532	0.97483	0.887096	0.0524179
-8.11499	NaN	0	NaN		-99.2944	3.07437e-05	3.57899e-05	0		0.624625	0.826453	-0.407833	0.0567367		1.03367	0.954783	0.863434	0.0509043
-8.11447	NaN	0	NaN		-99.2881	3.0961e-05	3.80758e-05	0		0.625626	0.810031	-0.427337	0.0587398		1.04202	0.929961	0.833078	0.0491376
-8.11395	NaN	0	NaN		-99.2818	3.12059e-05	4.01447e-05	0		0.626627	0.792459	-0.445367	0.0604239		1.05037	0.899837	0.79764	0.0471071
-8.11343	NaN	0	NaN		-99.2755	3.14705e-05	4.19097e-05	0		0.627628	0.773774	-0.461861	0.0617882		1.05872	0.863889	0.758591	0.0448733
-8.11291	NaN	0	NaN		-99.2692	3.17466e-05	4.33047e-05	0		0.628629	0.754012	-0.476756	0.0628318		1.06707	0.824229	0.716139	0.0424862
-8.11239	NaN	0	NaN		-99.2629	3.20259e-05	4.42821e-05	0		0.62963	0.733208	-0.489989	0.0635542		1.07541	0.78113	0.669866	0.0399571
-8.11186	NaN	0	NaN		-99.2566	3.23e-05	4.481e-05	0		0.630631	0.711399	-0.501499	0.0639543		1.08376	0.734305	0.622101	0.0373332
-8.11134	NaN	0	NaN		-99.2503	3.25612e-05	4.48721e-05	0		0.631632	0.68862	-0.511262	0.0640316		1.09211	0.684526	0.573172	0.034667
-8.11082	NaN	0	NaN		-99.244	3.2802e-05	4.44664e-05	0		0.632633	0.664909	-0.519289	0.0637851		1.10046	0.633049	0.523517	0.0319796
-8.1103	NaN	0	NaN		-99.2377	3.30159e-05	4.36055e-05	0		0.633634	0.6403	-0.525595	0.0632141		1.10881	0.580223	0.474238	0.0293039
-8.10978	NaN	0	NaN		-99.2314	3.3197e-05	4.23169e-05	0		0.634635	0.614829	-0.530194	0.0623179		1.11716	0.52642	0.425743	0.0266838
-8.10926	NaN	0	NaN		-99.2251	3.33407e-05	4.06442e-05	0		0.635636	0.588534	-0.533102	0.0611001		1.12551	0.472671	0.37829	0.0241391
-8.10874	NaN	0	NaN		-99.2188	3.3443e-05	3.86482e-05	0		0.636637	0.561449	-0.534331	0.0595732		1.13386	0.419451	0.333391	0.0216898
-8.10822	NaN	0	NaN		-99.2124	3.35015e-05	3.641e-05	0		0.637638	0.533611	-0.533896	0.0577512		1.14221	0.367086	0.290653	0.0193641
-8.1077	NaN	0	NaN		-99.2061	3.35146e-05	3.40343e-05	0		0.638639	0.505056	-0.531812	0.0556477		1.15056	0.316818	0.250094	0.0171737
-8.10718	NaN	0	NaN		-99.1998	3.34819e-05	3.16538e-05	0		0.63964	0.47582	-0.528093	0.0532766		1.15891	0.26883	0.212421	0.0151283
-8.10666	NaN	0	NaN		-99.1935	3.34044e-05	2.94315e-05	0		0.640641	0.44594	-0.522753	0.0506515		1.16726	0.223178	0.178301	0.0132386
-8.10614	NaN	0	NaN		-99.1872	3.32839e-05	2.75585e-05	0		0.641642	0.415461	-0.515806	0.0477864		1.1756	0.180086	0.146728	0.0115062
-8.10561	NaN	0	NaN		-99.1809	3.31237e-05	2.62361e-05	0		0.642643	0.384437	-0.507267	0.0446949		1.18395	0.141512	0.117705	0.009934
-8.10509	NaN	0	NaN		-99.1746	3.2928e-05	2.56355e-05	0		0.643644	0.352919	-0.49715	0.0413909		1.1923	0.106224	0.0924501	0.00851809
-8.10457	NaN	0	NaN		-99.1683	3.27019e-05	2.58446e-05	0		0.644645	0.320961	-0.485475	0.037888		1.20065	0.0742749	0.0699284	0.0072524
-8.10405	NaN	0	NaN		-99.162	3.24517e-05	2.68321e-05	0		0.645646	0.288615	-0.472301	0.0342003		1.209	0.0460587	0.049751	0.0061339
-8.10353	NaN	0	NaN		-99.1557	3.21843e-05	2.84609e-05	0		0.646647	0.255934	-0.457703	0.030344		1.21735	0.0238015	0.0321745	0.00515145
-8.10301	NaN	0	NaN		-99.1494	3.19072e-05	3.05381e-05	0		0.647648	0.222971	-0.441759	0.026338		1.2257	0.0148617	0.0180225	0.00429433
-8.10249	NaN	0	NaN		-99.1431	3.16286e-05	3.28641e-05	0		0.648649	0.189778	-0.424546	0.0222014		1.23405	0.017737	0.00964893	0.0035557
-8.10197	NaN	0	NaN		-99.1368	3.13569e-05	3.52611e-05	0		0.64965	0.156407	-0.406138	0.0179532		1.2424	0.0299288	0.00767559	0.00292304
-8.10145	NaN	0	NaN		-99.1305	3.11002e-05	3.75818e-05	0		0.650651	0.122912	-0.386613	0.0136124		1.25075	0.0389102	0.0150411	0.0023841
-8.10093	NaN	0	NaN		-99.1242	3.08668e-05	3.97083e-05	0		0.651652	0.0893449	-0.366047	0.00919809		1.2591	0.0454492	0.0209424	0.0019308
-8.10041	NaN	0	NaN		-99.1179	3.06642e-05	4.15485e-05	0		0.652653	0.0557586	-0.344517	0.00472927		1.26745	0.0496092	0.025529	0.00155241
-8.09989	NaN	0	NaN		-99.1116	3.0499e-05	4.30319e-05	0		0.653654	0.0222058	-0.322099	0.000224975		1.27579	0.0510307	0.0286442	0.00123768
-8.09936	NaN	0	NaN		-99.1053	3.03768e-05	4.41068e-05	0		0.654655	-0.011261	-0.298868	-0.00429576		1.28414	0.0501843	0.0297728	0.000979186
-8.09884	NaN	0	NaN		-99.099	3.03017e-05	4.4738e-05	0		0.655656	-0.0445892	-0.274903	-0.00881391		1.29249	0.0478565	0.0298368	0.000769165
-8.09832	NaN	0	NaN		-99.0927	3.02764e-05	4.49058e-05	0		0.656657	-0.0777259	-0.250279	-0.0133107		1.30084	0.0442289	0.0289202	0.000598668
-8.0978	NaN	0	NaN		-99.0864	3.03017e-05	4.46048e-05	0		0.657658	-0.110619	-0.225072	-0.0177692		1.30919	0.0392746	0.0269191	0.000461943
-8.09728	NaN	0	NaN		-99.0801	3.03768e-05	4.38445e-05	0		0.658659	-0.143215	-0.199362	-0.0221738		1.31754	0.0336263	0.0242167	0.000354063
-8.09676	NaN	0	NaN		-99.0738	3.04991e-05	4.26489e-05	0		0.65966	-0.175462	-0.173237	-0.0265086		1.32589	0.0276234	0.0212103	0.000268692
-8.09624	NaN	0	NaN		-99.0675	3.06644e-05	4.10579e-05	0		0.660661	-0.207307	-0.146787	-0.030758		1.33424	0.0214327	0.0180283	0.000201906
-8.09572	NaN	0	NaN		-99.0612	3.08672e-05	3.91281e-05	0		0.661662	-0.238708	-0.120101	-0.0349061		1.34259	0.0154731	0.015264	0.000150972
-8.0952	NaN	0	NaN		-99.0549	3.11008e-05	3.69359e-05	0		0.662663	-0.269626	-0.09327	-0.0389373		1.35094	0.0103882	0.0133384	0.000111799
-8.09468	NaN	0	NaN		-99.0486	3.13577e-05	3.45803e-05	0		0.663664	-0.300022	-0.0663823	-0.0428357		1.35929	0.00711652	0.0123222	8.19764e-05
-8.09416	NaN	0	NaN		-99.0423	3.16298e-05	3.21874e-05	0		0.664665	-0.32986	-0.0395281	-0.0465856		1.36764	0.00653851	0.0126214	6.02237e-05
-8.09364	NaN	0	NaN		-99.036	3.19088e-05	2.99133e-05	0		0.665666	-0.3591	-0.0127969	-0.0501713		1.37598	0.00946589	0.0137752	4.40852e-05
-8.09311	NaN	0	NaN		-99.0297	3.21863e-05	2.79437e-05	0		0.666667	-0.387706	0.0137216	-0.053577		1.38433	0.0124192	0.0150945	3.22283e-05
-8.09259	NaN	0	NaN		-99.0234	3.24542e-05	2.64802e-05	0		0.667668	-0.415638	0.0399377	-0.0567883		1.39268	0.0151524	0.0163972	2.40471e-05
-8.09207	NaN	0	NaN		-99.0171	3.2705e-05	2.57054e-05	0		0.668669	-0.442858	0.0657617	-0.0597966		1.40103	0.0173278	0.0172355	1.82493e-05
-8.09155	NaN	0	NaN		-99.0108	3.29317e-05	2.57304e-05	0		0.66967	-0.46933	0.0911041	-0.0625945		1.40938	0.0186655	0.017592	1.40969e-05
-8.09103	NaN	0	NaN		-99.0045	3.31281e-05	2.65516e-05	0		0.670671	-0.495014	0.115875	-0.0651747		1.41773	0.0194524	0.0175168	1.12847e-05
-8.09051	NaN	0	NaN		-98.9982	3.3289e-05	2.80519e-05	0		0.671672	-0.519873	0.139986	-0.0675299		1.42608	0.0197197	0.0169414	9.22634e-06
-8.08999	NaN	0	NaN		-98.9919	3.34102e-05	3.00461e-05	0		0.672673	-0.543869	0.163364	-0.0696528		1.43443	0.0194273	0.0158342	7.63335e-06
-8.08947	NaN	0	NaN		-98.9856	3.34884e-05	3.2333e-05	0		0.673674	-0.566962	0.185956	-0.071536		1.44278	0.0186513	0.0144801	6.39119e-06
-8.08895	NaN	0	NaN		-98.9793	3.35218e-05	3.47284e-05	0		0.674675	-0.589117	0.207713	-0.0731722		1.45113	0.0176191	0.0129363	5.35813e-06
-8.08843	NaN	0	NaN		-98.973	3.35095e-05	3.70779e-05	0		0.675676	-0.610294	0.228582	-0.0745542		1.45948	0.0163913	0.011324	4.47522e-06
-8.08791	NaN	0	NaN		-98.9667	3.34517e-05	3.92574e-05	0		0.676677	-0.630455	0.248512	-0.0756745		1.46782	0.0150438	0.0099105	3.7197e-06
-8.08739	NaN	0	NaN		-98.9604	3.335e-05	4.11692e-05	0		0.677678	-0.649563	0.267452	-0.076526		1.47617	0.0137562	0.00876955	3.06837e-06
-8.08686	NaN	0	NaN		-98.9541	3.3207e-05	4.27384e-05	0		0.678679	-0.667579	0.28535	-0.0771047		1.48452	0.0126051	0.00800674	2.51089e-06
-8.08634	NaN	0	NaN		-98.9478	3.30264e-05	4.39092e-05	0		0.67968	-0.684466	0.302156	-0.0774133		1.49287	0.0116398	0.0078387	2.03779e-06
-8.08582	NaN	0	NaN		-98.9415	3.28131e-05	4.46427e-05	0		0.680681	-0.700186	0.317818	-0.0774552		1.50122	0.0110234	0.00787514	1.63831e-06
-8.0853	NaN	0	NaN		-98.9352	3.25728e-05	4.49159e-05	0		0.681682	-0.714726	0.332285	-0.0772338		1.50957	0.0106949	0.00803621	1.30643e-06
-8.08478	NaN	0	NaN		-98.9289	3.2312e-05	4.47202e-05	0		0.682683	-0.728082	0.345505	-0.0767524		1.51792	0.0105652	0.00814812	1.03335e-06
-8.08426	NaN	0	NaN		-98.9226	3.20382e-05	4.40617e-05	0		0.683684	-0.740254	0.357428	-0.0760146		1.52627	0.0105961	0.00803247	8.09458e-07
-8.08374	NaN	0	NaN		-98.9163	3.17593e-05	4.29612e-05	0		0.684685	-0.751239	0.368001	-0.0750235		1.53462	0.0107148	0.00771161	6.29194e-07
-8.08322	NaN	0	NaN		-98.91	3.14834e-05	4.14546e-05	0		0.685686	-0.761036	0.377179	-0.0737827		1.54297	0.0108014	0.00717064	4.85409e-07
-8.0827	NaN	0	NaN		-98.9037	3.12189e-05	3.95949e-05	0		0.686687	-0.769642	0.384953	-0.0722955		1.55132	0.0108305	0.00631479	3.70857e-07
-8.08218	NaN	0	NaN		-98.8974	3.09742e-05	3.74537e-05	0		0.687688	-0.777056	0.391336	-0.0705653		1.55967	0.010774	0.00534985	2.81233e-07
-8.08166	NaN	0	NaN		-98.8911	3.07569e-05	3.51247e-05	0		0.688689	-0.783277	0.396338	-0.0685957		1.56801	0.0105631	0.00434431	2.11719e-07
-8.08113	NaN	0	NaN		-98.8848	3.05743e-05	3.27273e-05	0		0.68969	-0.788301	0.399973	-0.0663951		1.57636	0.0102582	0.00342398	1.57912e-07
-8.08061	NaN	0	NaN		-98.8785	3.04323e-05	3.04108e-05	0		0.690691	-0.792128	0.402251	-0.0639764		1.58471	0.00987107	0.00301942	1.1688e-07
-8.08009	NaN	0	NaN		-98.8722	3.03359e-05	2.83549e-05	0		0.691692	-0.794755	0.403186	-0.0613529		1.59306	0.00940955	0.00306113	8.58867e-08
-8.07957	NaN	0	NaN		-98.8659	3.02883e-05	2.67597e-05	0		0.692693	-0.796181	0.402789	-0.0585376		1.60141	0.00891382	0.00353966	6.25472e-08
-8.07905	NaN	0	NaN		-98.8596	3.02911e-05	2.58166e-05	0		0.693694	-0.796404	0.401072	-0.0555437		1.60976	0.00843829	0.00423454	4.5184e-08
-8.07853	NaN	0	NaN		-98.8533	3.03443e-05	2.56573e-05	0		0.694695	-0.795421	0.398047	-0.0523844		1.61811	0.00800558	0.00482016	3.24019e-08
-8.07801	NaN	0	NaN		-98.847	3.0446e-05	2.63058e-05	0		0.695696	-0.793232	0.393726	-0.0490728		1.62646	0.00766601	0.00526263	2.30318e-08
-8.07749	NaN	0	NaN		-98.8407	3.05928e-05	2.7668e-05	0		0.696697	-0.789835	0.388121	-0.045622		1.63481	0.00747319	0.00547832	1.62304e-08
-8.07697	NaN	0	NaN		-98.8344	3.07798e-05	2.9569e-05	0		0.697698	-0.785227	0.381244	-0.0420453		1.64316	0.00739411	0.00536945	1.13504e-08
-8.07645	NaN	0	NaN		-98.8281	3.10006e-05	3.18073e-05	0		0.698699	-0.779406	0.373106	-0.0383557		1.65151	0.00742305	0.00504971	7.86784e-09
-8.07593	NaN	0	NaN		-98.8218	3.12482e-05	3.41932e-05	0		0.6997	-0.772372	0.363731	-0.0345667		1.65986	0.00756538	0.00452983	5.40276e-09
-8.07541	NaN	0	NaN		-98.8155	3.15147e-05	3.65653e-05	0		0.700701	-0.764123	0.353173	-0.0306945		1.6682	0.00775547	0.00377305	3.67972e-09
-8.07488	NaN	0	NaN		-98.8092	3.17917e-05	3.87929e-05	0		0.701702	-0.754682	0.341495	-0.0267562		1.67655	0.00795085	0.0029237	2.48341e-09
-8.07436	NaN	0	NaN		-98.8029	3.2071e-05	4.07726e-05	0		0.702703	-0.744081	0.328758	-0.0227693		1.6849	0.00813072	0.00211831	1.6587e-09
-8.07384	NaN	0	NaN		-98.7966	3.23442e-05	4.24248e-05	0		0.703704	-0.732353	0.315024	-0.018751		1.69325	0.00824094	0.00146694	1.09781e-09
-8.07332	NaN	0	NaN		-98.7903	3.26036e-05	4.36895e-05	0		0.704705	-0.719533	0.300355	-0.0147186		1.7016	0.00826609	0.00169617	7.19399e-10
-8.0728	NaN	0	NaN		-98.784	3.28419e-05	4.45242e-05	0		0.705706	-0.705654	0.284813	-0.0106895		1.70995	0.0082101	0.00223802	4.65918e-10
-8.07228	NaN	0	NaN		-98.7777	3.30525e-05	4.49024e-05	0		0.706707	-0.690749	0.26846	-0.00668097		1.7183	0.0080687	0.00297433	2.98542e-10
-8.07176	NaN	0	NaN		-98.7714	3.32299e-05	4.48123e-05	0		0.707708	-0.674852	0.251359	-0.00271031		1.72665	0.00780439	0.00364024	1.89065e-10
-8.07124	NaN	0	NaN		-98.7651	3.33692e-05	4.42568e-05	0		0.708709	-0.657996	0.23357	0.00120516		1.735	0.00747462	0.00411331	1.18099e-10
-8.07072	NaN	0	NaN		-98.7588	3.34669e-05	4.3253e-05	0		0.70971	-0.640214	0.215157	0.00504811		1.74335	0.00709882	0.00441277	7.27729e-11
-8.0702	NaN	0	NaN		-98.7525	3.35204e-05	4.18337e-05	0		0.710711	-0.621541	0.19618	0.00880217		1.7517	0.00669262	0.00452585	4.41524e-11
-8.06968	NaN	0	NaN		-98.7462	3.35284e-05	4.00478e-05	0		0.711712	-0.602009	0.176702	0.0124543		1.76005	0.00631457	0.00432564	2.63242e-11
-8.06916	NaN	0	NaN		-98.7399	3.34907e-05	3.79624e-05	0		0.712713	-0.581652	0.156785	0.0159923		1.76839	0.00600652	0.00395203	1.53906e-11
-8.06863	NaN	0	NaN		-98.7336	3.34083e-05	3.56658e-05	0		0.713714	-0.560504	0.136495	0.0194038		1.77674	0.00578794	0.00342014	8.7856e-12
-8.06811	NaN	0	NaN		-98.7273	3.32833e-05	3.32715e-05	0		0.714715	-0.538597	0.115904	0.0226766		1.78509	0.00570077	0.00271941	4.88103e-12
-8.06759	NaN	0	NaN		-98.721	3.31188e-05	3.09218e-05	0		0.715716	-0.515966	0.0950833	0.0257984		1.79344	0.00578179	0.00193656	2.62337e-12
-8.06707	NaN	0	NaN		-98.7147	3.29194e-05	2.87898e-05	0		0.716717	-0.492644	0.0741049	0.028757		1.80179	0.00595268	0.00127824	1.34744e-12
-8.06655	NaN	0	NaN		-98.7084	3.26903e-05	2.70729e-05	0		0.717718	-0.468664	0.0530407	0.0315401		1.81014	0.00619079	0.000851385	6.58037e-13
-8.06603	NaN	0	NaN		-98.7021	3.24377e-05	2.59681e-05	0		0.718719	-0.44406	0.0319628	0.0341355		1.81849	0.00646317	0.00137792	3.17044e-13
-8.06551	NaN	0	NaN		-98.6958	3.21687e-05	2.56257e-05	0		0.71972	-0.418866	0.0109429	0.0365309		1.82684	0.00669976	0.00202667	1.59853e-13
-8.06499	NaN	0	NaN		-98.6895	3.18909e-05	2.60967e-05	0		0.720721	-0.393114	-0.00994688	0.038714		1.83519	0.0068779	0.00269512	1.05667e-13
-8.06447	NaN	0	NaN		-98.6832	3.16126e-05	2.73116e-05	0		0.721722	-0.366849	-0.0306348	0.040677		1.84354	0.00698266	0.00325329	8.64959e-14
-8.06395	NaN	0	NaN		-98.6769	3.1342e-05	2.91089e-05	0		0.722723	-0.340116	-0.0510488	0.0424191		1.85189	0.00696404	0.00360178	7.04643e-14
-8.06343	NaN	0	NaN		-98.6706	3.10874e-05	3.1289e-05	0		0.723724	-0.312962	-0.0711171	0.0439406		1.86024	0.00682614	0.00378935	5.53618e-14
-8.06291	NaN	0	NaN		-98.6643	3.0857e-05	3.36572e-05	0		0.724725	-0.285434	-0.0907677	0.0452415		1.86858	0.00659688	0.00381228	4.12239e-14
-8.06238	NaN	0	NaN		-98.658	3.06581e-05	3.60453e-05	0		0.725726	-0.257579	-0.109929	0.0463221		1.87693	0.00628333	0.00359481	2.95876e-14
-8.06186	NaN	0	NaN		-98.6517	3.04973e-05	3.83158e-05	0		0.726727	-0.229443	-0.12853	0.0471823		1.88528	0.00588611	0.00320569	2.06046e-14
-8.06134	NaN	0	NaN		-98.6454	3.03801e-05	4.03594e-05	0		0.727728	-0.201073	-0.14652	0.0478224		1.89363	0.00547805	0.00268943	1.38782e-14
-8.06082	NaN	0	NaN		-98.6391	3.03105e-05	4.20916e-05	0		0.728729	-0.172516	-0.163859	0.0482424		1.90198	0.0050974	0.00205117	9.16101e-15
-8.0603	NaN	0	NaN		-98.6328	3.02908e-05	4.34481e-05	0		0.72973	-0.143818	-0.180506	0.0484426		1.91033	0.00477377	0.00133518	5.93975e-15
-8.05978	NaN	0	NaN		-98.6265	3.03217e-05	4.43827e-05	0		0.730731	-0.115026	-0.196421	0.048423		1.91868	0.00463448	0.000837695	3.75517e-15
-8.05926	NaN	0	NaN		-98.6202	3.04022e-05	4.48654e-05	0		0.731732	-0.086187	-0.211564	0.048184		1.92703	0.00464533	0.000672189	2.33859e-15
-8.05874	NaN	0	NaN		-98.6139	3.05296e-05	4.48811e-05	0		0.732733	-0.0573476	-0.225894	0.0477322		1.93538	0.00478741	0.00128711	1.43557e-15
-8.05822	NaN	0	NaN		-98.6076	3.06994e-05	4.44293e-05	0		0.733734	-0.0285546	-0.239372	0.0470792		1.94373	0.00505128	0.00191286	8.62982e-16
-8.0577	NaN	0	NaN		-98.6013	3.09061e-05	4.35241e-05	0		0.734735	0.000145503	-0.251957	0.0462368		1.95208	0.00537965	0.00248035	5.10992e-16
-8.05718	NaN	0	NaN		-98.595	3.11428e-05	4.21946e-05	0		0.735736	0.0287059	-0.263609	0.045217		1.96042	0.00568993	0.002948	2.98269e-16
-8.05665	NaN	0	NaN		-98.5887	3.1402e-05	4.04857e-05	0		0.736737	0.0570798	-0.274288	0.0440316		1.96877	0.0059589	0.00320176	1.70639e-16
-8.05613	NaN	0	NaN		-98.5824	3.16754e-05	3.84605e-05	0		0.737738	0.0852207	-0.283953	0.0426924		1.97712	0.00614438	0.00331035	9.58953e-17
-8.05561	NaN	0	NaN		-98.5761	3.19548e-05	3.62023e-05	0		0.738739	0.113082	-0.292565	0.0412113		1.98547	0.00619352	0.00327444	5.29605e-17
-8.05509	NaN	0	NaN		-98.5698	3.22318e-05	3.38182e-05	0		0.73974	0.140616	-0.300082	0.0396003		1.99382	0.0061363	0.00305425	2.85754e-17
-8.05457	NaN	0	NaN		-98.5635	3.24984e-05	3.1444e-05	0		0.740741	0.167778	-0.306475	0.037871		2.00217	0.00597374	0.00266455	1.50354e-17
-8.05405	NaN	0	NaN		-98.5572	3.2747e-05	2.92461e-05	0		0.741742	0.194532	-0.311745	0.0360356		2.01052	0.00568611	0.00217102	7.69707e-18
-8.05353	NaN	0	NaN		-98.5509	3.29707e-05	2.74175e-05	0		0.742743	0.220846	-0.315904	0.0341059		2.01887	0.00530748	0.00158622	3.79611e-18
-8.05301	NaN	0	NaN		-98.5446	3.31635e-05	2.6159e-05	0		0.743744	0.246688	-0.318963	0.0320959		2.02722	0.00489391	0.00093133	1.78274e-18
-8.05249	NaN	0	NaN		-98.5383	3.33203e-05	2.56361e-05	0		0.744745	0.272028	-0.320933	0.0300202		2.03557	0.00447181	0.000602747	7.81266e-19
-8.05197	NaN	0	NaN		-98.532	3.34369e-05	2.59259e-05	0		0.745746	0.296834	-0.321826	0.0278933		2.04392	0.00411731	0.000650395	3.03647e-19
-8.05145	NaN	0	NaN		-98.5257	3.35104e-05	2.6985e-05	0		0.746747	0.321075	-0.321652	0.0257298		2.05227	0.00391557	0.00126313	9.52082e-20
-8.05093	NaN	0	NaN		-98.5194	3.35388e-05	2.86683e-05	0		0.747748	0.344719	-0.320423	0.0235444		2.06061	0.00386681	0.00182314	3.49377e-20
-8.0504	NaN	0	NaN		-98.5131	3.35214e-05	3.07801e-05	0		0.748749	0.367736	-0.31815	0.0213517		2.06896	0.00398106	0.00230018	2.95938e-20
-8.04988	NaN	0	NaN		-98.5068	3.34586e-05	3.31222e-05	0		0.74975	0.390093	-0.314844	0.0191662		2.07731	0.00428011	0.00267858	3.03669e-20
-8.04936	NaN	0	NaN		-98.5005	3.33522e-05	3.55193e-05	0		0.750751	0.41176	-0.310517	0.0170025		2.08566	0.00462879	0.00288064	2.48604e-20
-8.04884	NaN	0	NaN		-98.4942	3.32047e-05	3.78271e-05	0		0.751752	0.432705	-0.305179	0.0148753		2.09401	0.0049832	0.00293262	1.81719e-20
-8.04832	NaN	0	NaN		-98.4879	3.30202e-05	3.99304e-05	0		0.752753	0.452896	-0.298842	0.012799		2.10236	0.00530996	0.00285692	1.22603e-20
-8.0478	NaN	0	NaN		-98.4816	3.28035e-05	4.17393e-05	0		0.753754	0.472304	-0.291517	0.0107869		2.11071	0.00551839	0.0026405	7.90449e-21
-8.04728	NaN	0	NaN		-98.4753	3.25605e-05	4.31854e-05	0		0.754755	0.490895	-0.28323	0.00884688		2.11906	0.00562336	0.00225665	4.92934e-21
-8.04676	NaN	0	NaN		-98.469	3.22978e-05	4.42184e-05	0		0.755756	0.508639	-0.274031	0.00698589		2.12741	0.00562109	0.00178688	2.96739e-21
-8.04624	NaN	0	NaN		-98.4627	3.20229e-05	4.48048e-05	0		0.756757	0.525505	-0.26397	0.00521089		2.13576	0.00549611	0.00124458	1.74474e-21
-8.04572	NaN	0	NaN		-98.4564	3.17438e-05	4.49263e-05	0		0.757758	0.541461	-0.253099	0.00352885		2.14411	0.00522256	0.000645003	1.00663e-21
-8.0452	NaN	0	NaN		-98.4501	3.14686e-05	4.45791e-05	0		0.758759	0.556476	-0.241469	0.00194671		2.15246	0.00487129	0.000482916	5.67142e-22
-8.04468	NaN	0	NaN		-98.4438	3.12058e-05	4.37739e-05	0		0.75976	0.570519	-0.229132	0.000471434		2.1608	0.0044625	0.000680453	3.13621e-22
-8.04415	NaN	0	NaN		-98.4375	3.09637e-05	4.25364e-05	0		0.760761	0.58356	-0.216138	-0.000890025		2.16915	0.00402313	0.00125391	1.70843e-22
-8.04363	NaN	0	NaN		-98.4312	3.07498e-05	4.09079e-05	0		0.761762	0.59559	-0.202539	-0.00213071		2.1775	0.00365129	0.0017438	9.1254e-23
-8.04311	NaN	0	NaN		-98.4249	3.05713e-05	3.89472e-05	0		0.762763	0.606612	-0.188386	-0.00324368		2.18585	0.00340061	0.00214613	4.78471e-23
-8.04259	NaN	0	NaN		-98.4186	3.04342e-05	3.67326e-05	0		0.763764	0.616626	-0.173731	-0.00422202		2.1942	0.00329901	0.0024532	2.47145e-23
-8.04207	NaN	0	NaN		-98.4123	3.0343e-05	3.43657e-05	0		0.764765	0.625633	-0.158623	-0.00506283		2.20255	0.00342935	0.0026187	1.25229e-23
-8.04155	NaN	0	NaN		-98.406	3.03009e-05	3.19755e-05	0		0.765766	0.633636	-0.143116	-0.00576958		2.2109	0.00372286	0.00262901	6.21129e-24
-8.04103	NaN	0	NaN		-98.3997	3.03093e-05	2.97214e-05	0		0.766767	0.640634	-0.127259	-0.00634627		2.21925	0.00408123	0.00252551	3.02477e-24
-8.04051	NaN	0	NaN		-98.3934	3.03681e-05	2.77915e-05	0		0.767768	0.646629	-0.111105	-0.00679693		2.2276	0.0044661	0.00231023	1.4395e-24
-8.03999	NaN	0	NaN		-98.3871	3.04751e-05	2.63878e-05	0		0.768769	0.651623	-0.0947081	-0.00712558		2.23595	0.00480218	0.00194046	6.6596e-25
-8.03947	NaN	0	NaN		-98.3808	3.06267e-05	2.56884e-05	0		0.76977	0.655616	-0.078127	-0.00733625		2.2443	0.00504314	0.00149334	2.99681e-25
-8.03895	NaN	0	NaN		-98.3745	3.08179e-05	2.57945e-05	0		0.770771	0.65861	-0.0614191	-0.00743296		2.25265	0.00518744	0.000987541	1.30069e-25
-8.03843	NaN	0	NaN		-98.3682	3.10422e-05	2.66902e-05	0		0.771772	0.660607	-0.0446424	-0.00741972		2.26099	0.00522531	0.000434747	5.43816e-26
-8.0379	NaN	0	NaN		-98.3619	3.12924e-05	2.82494e-05	0		0.772773	0.661607	-0.0278547	-0.00730056		2.26934	0.00509703	0.000427495	2.20706e-26
-8.03738	NaN	0	NaN		-98.3556	3.15606e-05	3.02828e-05	0		0.773774	0.661612	-0.0111138	-0.00707951		2.27769	0.00485936	0.000718524	8.68879e-27
-8.03686	NaN	0	NaN		-98.3493	3.18384e-05	3.25898e-05	0		0.774775	0.660623	0.00552233	-0.00676074		2.28604	0.00453381	0.00123649	4.17574e-27
-8.03634	NaN	0	NaN		-98.343	3.21176e-05	3.49886e-05	0		0.775776	0.658641	0.0219959	-0.00635119		2.29439	0.0041317	0.00167226	2.33779e-27
-8.03582	NaN	0	NaN		-98.3367	3.23899e-05	3.7328e-05	0		0.776777	0.655668	0.0382492	-0.00585999		2.30274	0.00369196	0.00201375	1.44698e-27
-8.0353	NaN	0	NaN		-98.3304	3.26474e-05	3.94865e-05	0		0.777778	0.651704	0.0542242	-0.00529632		2.31109	0.00330423	0.0022643	9.16745e-28
-8.03478	NaN	0	NaN		-98.3241	3.28831e-05	4.13687e-05	0		0.778779	0.646752	0.0698631	-0.00466939		2.31944	0.00301102	0.00240247	5.54807e-28
-8.03426	NaN	0	NaN		-98.3178	3.30904e-05	4.29018e-05	0		0.77978	0.640812	0.085108	-0.0039884		2.32779	0.00288482	0.00238132	3.24072e-28
-8.03374	NaN	0	NaN		-98.3115	3.32639e-05	4.40316e-05	0		0.780781	0.633887	0.0999012	-0.00326253		2.33614	0.00302716	0.00225784	1.82552e-28
-8.03322	NaN	0	NaN		-98.3052	3.33988e-05	4.47209e-05	0		0.781782	0.626	0.114189	-0.00250099		2.34449	0.0033014	0.00203576	9.97876e-29
-8.0327	NaN	0	NaN		-98.2989	3.34918e-05	4.4948e-05	0		0.782783	0.61718	0.127936	-0.00171297		2.35283	0.00366773	0.00169001	5.33298e-29
-8.03218	NaN	0	NaN		-98.2926	3.35404e-05	4.47059e-05	0		0.783784	0.607456	0.141112	-0.000907659		2.36118	0.00406744	0.00126372	2.78078e-29
-8.03165	NaN	0	NaN		-98.2863	3.35434e-05	4.40021e-05	0		0.784785	0.596859	0.153688	-9.42631e-05		2.36953	0.00440909	0.000789341	1.41837e-29
-8.03113	NaN	0	NaN		-98.28	3.35007e-05	4.28587e-05	0		0.785786	0.585418	0.165633	0.000718361		2.37788	0.00467405	0.000277198	7.11823e-30
-8.03061	NaN	0	NaN		-98.2737	3.34134e-05	4.13136e-05	0		0.786787	0.573164	0.176918	0.00152355		2.38623	0.00484823	0.000408745	3.50548e-30
-8.03009	NaN	0	NaN		-98.2674	3.32837e-05	3.94213e-05	0		0.787788	0.560125	0.187512	0.00231551		2.39458	0.00488226	0.000751461	1.69208e-30
-8.02957	NaN	0	NaN		-98.2611	3.31151e-05	3.72555e-05	0		0.788789	0.546333	0.197386	0.00308847		2.40293	0.00477875	0.00121519	8.05114e-31
-8.02905	NaN	0	NaN		-98.2548	3.2912e-05	3.49123e-05	0		0.78979	0.531816	0.20651	0.00383665		2.41128	0.00457168	0.001608	3.76716e-31
-8.02853	NaN	0	NaN		-98.2485	3.26799e-05	3.25141e-05	0		0.790791	0.516604	0.214854	0.00455425		2.41963	0.00426853	0.00189983	1.72624e-31
-8.02801	NaN	0	NaN		-98.2422	3.2425e-05	3.02134e-05	0		0.791792	0.500728	0.222388	0.0052355		2.42798	0.00386431	0.00210494	7.791e-32
-8.02749	NaN	0	NaN		-98.2359	3.21545e-05	2.81926e-05	0		0.792793	0.484217	0.229082	0.00587462		2.43633	0.00343602	0.00221835	3.45547e-32
-8.02697	NaN	0	NaN		-98.2296	3.18762e-05	2.66529e-05	0		0.793794	0.467101	0.234905	0.00646582		2.44468	0.00303545	0.00217684	1.49667e-32
-8.02645	NaN	0	NaN		-98.2233	3.15981e-05	2.57823e-05	0		0.794795	0.44941	0.239829	0.00700333		2.45302	0.00270056	0.00203859	6.36344e-33
-8.02592	NaN	0	NaN		-98.217	3.13288e-05	2.57039e-05	0		0.795796	0.431173	0.243838	0.00748135		2.46137	0.00260655	0.00181267	2.64714e-33
-8.0254	NaN	0	NaN		-98.2107	3.10764e-05	2.64295e-05	0		0.796797	0.412421	0.246942	0.00789583		2.46972	0.00271304	0.00148818	1.07363e-33
-8.02488	NaN	0	NaN		-98.2044	3.0849e-05	2.78546e-05	0		0.797798	0.393183	0.249155	0.00824784		2.47807	0.00297189	0.00108073	4.26987e-34
-8.02436	NaN	0	NaN		-98.1981	3.06539e-05	2.97994e-05	0		0.798799	0.37349	0.25049	0.00853942		2.48642	0.00334918	0.000634182	1.66253e-34
-8.02384	NaN	0	NaN		-98.1918	3.04977e-05	3.20619e-05	0		0.7998	0.35337	0.250959	0.0087726		2.49477	0.0037484	0.000211462	6.5772e-35
-8.02332	NaN	0	NaN		-98.1855	3.03856e-05	3.44548e-05	0		0.800801	0.332854	0.250578	0.00894943		2.50312	0.00409945	0.000411311	2.74314e-35
-8.0228	NaN	0	NaN		-98.1792	3.03213e-05	3.68197e-05	0		0.801802	0.311979	0.249357	0.00907194		2.51147	0.00438397	0.000777188	1.21771e-35
-8.02228	NaN	0	NaN		-98.1729	3.03072e-05	3.90285e-05	0		0.802803	0.29078	0.247312	0.00914216		2.51982	0.00456682	0.00119325	6.07918e-36
-8.02176	NaN	0	NaN		-98.1666	3.03438e-05	4.09804e-05	0		0.803804	0.269296	0.244455	0.00916215		2.52817	0.00459976	0.00155082	3.14065e-36
-8.02124	NaN	0	NaN		-98.1603	3.04298e-05	4.25978e-05	0		0.804805	0.247564	0.2408	0.00913392		2.53652	0.00452391	0.00180178	1.62486e-36
-8.02072	NaN	0	NaN		-98.154	3.05621e-05	4.38225e-05	0		0.805806	0.225622	0.236359	0.00905952		2.54487	0.00434275	0.00196982	8.31483e-37
-8.0202	NaN	0	NaN		-98.1477	3.07365e-05	4.46136e-05	0		0.806807	0.203506	0.231146	0.00894101		2.55321	0.00404173	0.00205196	4.15093e-37
-8.01967	NaN	0	NaN		-98.1414	3.0947e-05	4.4946e-05	0		0.807808	0.181255	0.225175	0.00878115		2.56156	0.00365201	0.00200643	2.02803e-37
-8.01915	NaN	0	NaN		-98.1351	3.11867e-05	4.48095e-05	0		0.808809	0.158906	0.218459	0.00858379		2.56991	0.0032342	0.00185693	9.69121e-38
-8.01863	NaN	0	NaN		-98.1288	3.1448e-05	4.42082e-05	0		0.80981	0.136496	0.21103	0.00835283		2.57826	0.00281914	0.00162895	4.52398e-38
-8.01811	NaN	0	NaN		-98.1225	3.17227e-05	4.31609e-05	0		0.810811	0.114063	0.202932	0.00809221		2.58661	0.00249794	0.00132323	2.07626e-38
-8.01759	NaN	0	NaN		-98.1162	3.20024e-05	4.17019e-05	0		0.811812	0.091644	0.194209	0.00780583		2.59496	0.00238571	0.000932664	9.36135e-39
-8.01707	NaN	0	NaN		-98.1099	3.22788e-05	3.98818e-05	0		0.812813	0.0692769	0.184905	0.00749762		2.60331	0.00245759	0.000512277	4.13184e-39
-8.01655	NaN	0	NaN		-98.1036	3.25439e-05	3.77697e-05	0		0.813814	0.046999	0.175066	0.00717149		2.61166	0.00270864	0.000195302	1.79773e-39
-8.01603	NaN	0	NaN		-98.0973	3.27902e-05	3.54564e-05	0		0.814815	0.0248478	0.164736	0.00683137		2.62001	0.00309977	0.000426052	7.70539e-40
-8.01551	NaN	0	NaN		-98.091	3.3011e-05	3.30579e-05	0		0.815816	0.0028606	0.153959	0.00648117		2.62836	0.00349287	0.000796738	3.2329e-40
-8.01499	NaN	0	NaN		-98.0847	3.32002e-05	3.07199e-05	0		0.816817	-0.018925	0.14278	0.00612481		2.63671	0.00385349	0.00117195	1.33758e-40
-8.01447	NaN	0	NaN		-98.0784	3.33528e-05	2.86185e-05	0		0.817818	-0.0404716	0.131243	0.00576639		2.64506	0.00415517	0.00149878	5.45354e-41
-8.01395	NaN	0	NaN		-98.0721	3.34649e-05	2.69525e-05	0		0.818819	-0.0617418	0.119393	0.00541254		2.6534	0.00431796	0.00171744	2.17416e-41
-8.01342	NaN	0	NaN		-98.0658	3.35334e-05	2.5917e-05	0		0.81982	-0.082698	0.107274	0.00507173		2.66175	0.00437219	0.00185484	8.53235e-42
-8.0129	NaN	0	NaN		-98.0595	3.35568e-05	2.56546e-05	0		0.820821	-0.103304	0.0949311	0.00475253		2.6701	0.00432015	0.00191131	3.29114e-42
-8.01238	NaN	0	NaN		-98.0532	3.35343e-05	2.62046e-05	0		0.821822	-0.123534	0.0824085	0.00446348		2.67845	0.00415405	0.00186334	1.24119e-42
-8.01186	NaN	0	NaN		-98.0469	3.34666e-05	2.74863e-05	0		0.822823	-0.143367	0.0697508	0.00421311		2.6868	0.00385084	0.00170504	4.59778e-43
-8.01134	NaN	0	NaN		-98.0406	3.33554e-05	2.93319e-05	0		0.823824	-0.16278	0.0570032	0.00400998		2.69515	0.00348263	0.00147602	1.6714e-43
-8.01082	NaN	0	NaN		-98.0343	3.32036e-05	3.15405e-05	0		0.824825	-0.181751	0.0442113	0.00386263		2.7035	0.00307215	0.0011813	6.0009e-44
-8.0103	NaN	0	NaN		-98.028	3.30152e-05	3.39195e-05	0		0.825826	-0.200259	0.0314205	0.00377959		2.71185	0.00265139	0.000811288	2.16944e-44
-8.00978	NaN	0	NaN		-98.0217	3.27952e-05	3.63033e-05	0		0.826827	-0.218282	0.0186762	0.00376942		2.7202	0.00234329	0.000417373	7.96883e-45
-8.00926	NaN	0	NaN		-98.0154	3.25495e-05	3.85574e-05	0		0.827828	-0.235798	0.00602382	0.00384066		2.72855	0.00220162	0.000200613	3.12068e-45
-8.00874	NaN	0	NaN		-98.0091	3.2285e-05	4.05752e-05	0		0.828829	-0.252785	-0.00649111	0.00399841		2.7369	0.00224345	0.000446878	1.31957e-45
-8.00822	NaN	0	NaN		-98.0028	3.20091e-05	4.2274e-05	0		0.82983	-0.269222	-0.0188232	0.0042274		2.74525	0.00251714	0.000811718	5.78664e-46
-8.0077	NaN	0	NaN		-97.9965	3.17298e-05	4.35915e-05	0		0.830831	-0.285086	-0.0309269	0.00450493		2.75359	0.00289521	0.00115218	2.61321e-46
-8.00717	NaN	0	NaN		-97.9902	3.14555e-05	4.44832e-05	0		0.831832	-0.300356	-0.0427569	0.00480826		2.76194	0.00328689	0.00144409	1.17719e-46
-8.00665	NaN	0	NaN		-97.9839	3.11945e-05	4.49205e-05	0		0.832833	-0.31501	-0.0542677	0.00511466		2.77029	0.00365803	0.00164506	5.22095e-47
-8.00613	NaN	0	NaN		-97.9776	3.0955e-05	4.48897e-05	0		0.833834	-0.329027	-0.0654138	0.00540141		2.77864	0.00394245	0.00175678	2.27722e-47
-8.00561	NaN	0	NaN		-97.9713	3.07446e-05	4.43919e-05	0		0.834835	-0.342383	-0.0761498	0.00564579		2.78699	0.00411644	0.00179185	9.71358e-48
-8.00509	NaN	0	NaN		-97.965	3.05704e-05	4.34425e-05	0		0.835836	-0.355059	-0.0864304	0.00582505		2.79534	0.00418985	0.00174252	4.07061e-48
-8.00457	NaN	0	NaN		-97.9587	3.0438e-05	4.20722e-05	0		0.836837	-0.367031	-0.0962181	0.00591648		2.80369	0.00415844	0.00157706	1.67756e-48
-8.00405	NaN	0	NaN		-97.9524	3.03521e-05	4.03278e-05	0		0.837838	-0.378277	-0.105493	0.00589735		2.81204	0.00397671	0.00134755	6.7609e-49
-8.00353	NaN	0	NaN		-97.9461	3.03156e-05	3.8274e-05	0		0.838839	-0.388777	-0.114237	0.00574494		2.82039	0.00369778	0.00105988	2.68478e-49
-8.00301	NaN	0	NaN		-97.9398	3.03297e-05	3.59964e-05	0		0.83984	-0.398509	-0.122433	0.00544806		2.82874	0.00334735	0.000710654	1.05128e-49
-8.00249	NaN	0	NaN		-97.9335	3.0394e-05	3.36051e-05	0		0.840841	-0.407452	-0.130062	0.00502695		2.83709	0.00293958	0.000344598	4.02845e-50
-8.00197	NaN	0	NaN		-97.9272	3.05062e-05	3.12387e-05	0		0.841842	-0.415605	-0.137106	0.00450717		2.84543	0.0025305	0.000219196	1.52239e-50
-8.00144	NaN	0	NaN		-97.9209	3.06626e-05	2.90667e-05	0		0.842843	-0.422974	-0.143549	0.00391427		2.85378	0.002216	0.00047006	5.67478e-51
-8.00092	NaN	0	NaN		-97.9146	3.08579e-05	2.72846e-05	0		0.843844	-0.429561	-0.149371	0.00327381		2.86213	0.00204073	0.000823606	2.0724e-51
-8.0004	NaN	0	NaN		-97.9083	3.10856e-05	2.60916e-05	0		0.844845	-0.435374	-0.154555	0.00261135		2.87048	0.00207678	0.00113453	7.45159e-52
-7.99988	NaN	0	NaN		-97.902	3.13384e-05	2.56473e-05	0		0.845846	-0.440416	-0.159083	0.00195245		2.87883	0.00236447	0.00139671	2.63898e-52
-7.99936	NaN	0	NaN		-97.8957	3.16082e-05	2.60173e-05	0		0.846847	-0.444691	-0.162937	0.00132266		2.88718	0.00272613	0.0015832	9.15494e-53
-7.99884	NaN	0	NaN		-97.8894	3.18868e-05	2.71467e-05	0		0.847848	-0.448206	-0.1661	0.000747544		2.89553	0.00312106	0.00167313	3.11947e-53
-7.99832	NaN	0	NaN		-97.8831	3.21658e-05	2.88828e-05	0		0.848849	-0.450965	-0.168553	0.000252659		2.90388	0.00349087	0.00169005	1.04451e-53
-7.9978	NaN	0	NaN		-97.8768	3.2437e-05	3.10277e-05	0		0.84985	-0.452972	-0.170279	-0.000136825		2.91223	0.00376727	0.0016334	3.42979e-54
-7.99728	NaN	0	NaN		-97.8705	3.26926e-05	3.33843e-05	0		0.850851	-0.454232	-0.17128	-0.000411937		2.92058	0.0039546	0.00146861	1.11295e-54
-7.99676	NaN	0	NaN		-97.8642	3.29256e-05	3.57803e-05	0		0.851852	-0.454751	-0.171573	-0.000585482		2.92893	0.00404555	0.00123879	3.58515e-55
-7.99624	NaN	0	NaN		-97.8579	3.31296e-05	3.80743e-05	0		0.852853	-0.454533	-0.171176	-0.000671797		2.93728	0.00400344	0.000957473	1.16576e-55
-7.99572	NaN	0	NaN		-97.8516	3.32991e-05	4.01537e-05	0		0.853854	-0.453582	-0.170108	-0.000685217		2.94562	0.00383433	0.00062634	4.00047e-56
-7.99519	NaN	0	NaN		-97.8453	3.34297e-05	4.19308e-05	0		0.854855	-0.451905	-0.168386	-0.000640078		2.95397	0.0035763	0.000289135	1.43553e-56
-7.99467	NaN	0	NaN		-97.839	3.35179e-05	4.3339e-05	0		0.855856	-0.449504	-0.16603	-0.000550715		2.96232	0.00323951	0.00024412	5.46204e-57
-7.99415	NaN	0	NaN		-97.8327	3.35615e-05	4.43299e-05	0		0.856857	-0.446387	-0.163056	-0.000431465		2.97067	0.00283175	0.000500771	2.17608e-57
-7.99363	NaN	0	NaN		-97.8264	3.35594e-05	4.48714e-05	0		0.857858	-0.442556	-0.159484	-0.000296664		2.97902	0.00243364	0.000833609	8.67127e-58
-7.99311	NaN	0	NaN		-97.8201	3.35117e-05	4.49465e-05	0		0.858859	-0.438017	-0.155331	-0.000160647		2.98737	0.00210622	0.00111937	3.43952e-58
-7.99259	NaN	0	NaN		-97.8138	3.34196e-05	4.4553e-05	0		0.85986	-0.432775	-0.150616	-3.77499e-05		2.99572	0.00189437	0.00135607	1.34352e-58
-7.99207	NaN	0	NaN		-97.8075	3.32854e-05	4.37031e-05	0		0.860861	-0.426837	-0.145357	5.85045e-05		3.00407	0.00197825	0.00153066	5.15236e-59
-7.99155	NaN	0	NaN		-97.8012	3.31126e-05	4.24239e-05	0		0.861862	-0.420223	-0.139572	0.00012483		3.01242	0.0022325	0.00160187	1.94413e-59
-7.99103	NaN	0	NaN		-97.7949	3.29059e-05	4.07584e-05	0		0.862863	-0.412957	-0.133279	0.000164931		3.02077	0.00258651	0.00160317	7.17271e-60
-7.99051	NaN	0	NaN		-97.7886	3.26708e-05	3.87672e-05	0		0.863864	-0.405064	-0.126499	0.000182651		3.02912	0.00298815	0.00153525	2.60384e-60
-7.98999	NaN	0	NaN		-97.7823	3.24137e-05	3.65309e-05	0		0.864865	-0.396569	-0.119265	0.00018183		3.03747	0.00334299	0.00137629	9.31556e-61
-7.98947	NaN	0	NaN		-97.776	3.21418e-05	3.41538e-05	0		0.865866	-0.387498	-0.111615	0.000166309		3.04581	0.00362594	0.00114613	3.26508e-61
-7.98894	NaN	0	NaN		-97.7697	3.1863e-05	3.17676e-05	0		0.866867	-0.377874	-0.103589	0.00013993		3.05416	0.00382672	0.000870394	1.12707e-61
-7.98842	NaN	0	NaN		-97.7634	3.15853e-05	2.95351e-05	0		0.867868	-0.367722	-0.0952246	0.000106534		3.06251	0.00392192	0.000554986	3.8384e-62
-7.9879	NaN	0	NaN		-97.7571	3.13173e-05	2.7647e-05	0		0.868869	-0.357069	-0.0865608	6.99625e-05		3.07086	0.00387097	0.000246406	1.28271e-62
-7.98738	NaN	0	NaN		-97.7508	3.10672e-05	2.63048e-05	0		0.86987	-0.345937	-0.0776361	3.40563e-05		3.07921	0.00372203	0.000270706	4.21813e-63
-7.98686	NaN	0	NaN		-97.7445	3.08429e-05	2.56819e-05	0		0.870871	-0.334353	-0.0684891	2.65699e-06		3.08756	0.00348156	0.000527328	1.36785e-63
-7.98634	NaN	0	NaN		-97.7382	3.06518e-05	2.5869e-05	0		0.871872	-0.32234	-0.0591586	-2.09924e-05		3.09591	0.0031444	0.000842683	4.35351e-64
-7.98582	NaN	0	NaN		-97.7319	3.05001e-05	2.68382e-05	0		0.872873	-0.309924	-0.049683	-3.68523e-05		3.10426	0.002747	0.00110697	1.36062e-64
-7.9853	NaN	0	NaN		-97.7256	3.03931e-05	2.84545e-05	0		0.873874	-0.29713	-0.0401009	-4.59514e-05		3.11261	0.00235465	0.00132169	4.18506e-65
-7.98478	NaN	0	NaN		-97.7193	3.03343e-05	3.05254e-05	0		0.874875	-0.283983	-0.0304511	-4.93187e-05		3.12096	0.00200629	0.00148137	1.26218e-65
-7.98426	NaN	0	NaN		-97.713	3.03259e-05	3.28509e-05	0		0.875876	-0.270506	-0.0207721	-4.79837e-05		3.12931	0.00182042	0.0015414	3.73559e-66
-7.98374	NaN	0	NaN		-97.7067	3.0368e-05	3.5252e-05	0		0.876877	-0.256726	-0.0111026	-4.29756e-05		3.13766	0.00188863	0.00152903	1.08824e-66
-7.98322	NaN	0	NaN		-97.7004	3.04594e-05	3.75802e-05	0		0.877878	-0.242667	-0.00147922	-3.53236e-05		3.146	0.00211778	0.00145118	3.122e-67
-7.98269	NaN	0	NaN		-97.6941	3.05967e-05	3.97169e-05	0		0.878879	-0.228353	0.00806579	-2.6057e-05		3.15435	0.0024723	0.00129746	9.02456e-68
-7.98217	NaN	0	NaN		-97.6878	3.07755e-05	4.1569e-05	0		0.87988	-0.21381	0.0175009	-1.62052e-05		3.1627	0.00286974	0.00106673	2.65453e-68
-7.98165	NaN	0	NaN		-97.6815	3.09898e-05	4.30655e-05	0		0.880881	-0.199062	0.0267948	-6.79723e-06		3.17105	0.00322254	0.000795784	8.07623e-69
-7.98113	NaN	0	NaN		-97.6752	3.12324e-05	4.41539e-05	0		0.881882	-0.184137	0.0359158	1.13839e-06		3.1794	0.0035141	0.000495875	2.68968e-69
-7.98061	NaN	0	NaN		-97.6689	3.14958e-05	4.47988e-05	0		0.882883	-0.169061	0.0448325	6.91034e-06		3.18775	0.00372848	0.000212681	9.2608e-70
-7.98009	NaN	0	NaN		-97.6626	3.17716e-05	4.49797e-05	0		0.883884	-0.15386	0.0535135	1.06661e-05		3.1961	0.00380062	0.000296583	3.26453e-70
-7.97957	NaN	0	NaN		-97.6562	3.20516e-05	4.46912e-05	0		0.884885	-0.138563	0.0619272	1.26814e-05		3.20445	0.00376704	0.000550946	1.16455e-70
-7.97905	NaN	0	NaN		-97.6499	3.23273e-05	4.39421e-05	0		0.885886	-0.123196	0.0700421	1.32321e-05		3.2128	0.00363599	0.000851584	4.08984e-71
-7.97853	NaN	0	NaN		-97.6436	3.25909e-05	4.27562e-05	0		0.886887	-0.107785	0.0778269	1.2594e-05		3.22115	0.00340641	0.0010975	1.4155e-71
-7.97801	NaN	0	NaN		-97.6373	3.28349e-05	4.11728e-05	0		0.887888	-0.0923578	0.0852499	1.10429e-05		3.2295	0.00306382	0.00129313	4.80272e-72
-7.97749	NaN	0	NaN		-97.631	3.30525e-05	3.92483e-05	0		0.888889	-0.0769414	0.0922797	8.85451e-06		3.23785	0.00268133	0.00143432	1.5994e-72
-7.97697	NaN	0	NaN		-97.6247	3.32381e-05	3.70587e-05	0		0.88989	-0.0615627	0.0988849	6.30466e-06		3.24619	0.00228844	0.00149045	5.24282e-73
-7.97644	NaN	0	NaN		-97.6184	3.33865e-05	3.47023e-05	0		0.890891	-0.0462486	0.105034	3.66916e-06		3.25454	0.00192979	0.00146589	1.68474e-73
-7.97592	NaN	0	NaN		-97.6121	3.34939e-05	3.23046e-05	0		0.891892	-0.031026	0.11071	1.22378e-06		3.26289	0.001769	0.0013791	5.32159e-74
-7.9754	NaN	0	NaN		-97.6058	3.35576e-05	3.00213e-05	0		0.892893	-0.0159218	0.115906	-7.59977e-07		3.27124	0.0018042	0.00123003	1.65768e-74
-7.97488	NaN	0	NaN		-97.5995	3.35759e-05	2.80375e-05	0		0.893894	-0.000962986	0.120618	-2.16008e-06		3.27959	0.00201861	0.000998377	5.07264e-75
-7.97436	NaN	0	NaN		-97.5932	3.35484e-05	2.65551e-05	0		0.894895	0.0138235	0.124841	-3.03901e-06		3.28794	0.00238438	0.000731379	1.52584e-75
-7.97384	NaN	0	NaN		-97.5869	3.34758e-05	2.57583e-05	0		0.895896	0.0284107	0.128571	-3.47066e-06		3.29629	0.00277124	0.000447119	4.52839e-76
-7.97332	NaN	0	NaN		-97.5806	3.33599e-05	2.57609e-05	0		0.896897	0.0427717	0.131802	-3.52895e-06		3.30464	0.00312653	0.000185193	1.3215e-76
-7.9728	NaN	0	NaN		-97.5743	3.32037e-05	2.65627e-05	0		0.897898	0.0568795	0.134531	-3.28776e-06		3.31299	0.00342847	0.00032089	3.78526e-77
-7.97228	NaN	0	NaN		-97.568	3.30115e-05	2.80492e-05	0		0.898899	0.0707073	0.136753	-2.82099e-06		3.32134	0.00362521	0.000572605	1.06856e-77
-7.97176	NaN	0	NaN		-97.5617	3.27882e-05	3.0036e-05	0		0.8999	0.084228	0.138463	-2.20255e-06		3.32969	0.00370582	0.000858745	2.96404e-78
-7.97124	NaN	0	NaN		-97.5554	3.25399e-05	3.23212e-05	0		0.900901	0.0974165	0.139656	-1.50632e-06		3.33803	0.00368857	0.00109109	8.05259e-79
-7.97071	NaN	0	NaN		-97.5491	3.22736e-05	3.47198e-05	0		0.901902	0.110257	0.140328	-8.0621e-07		3.34638	0.00357322	0.00127004	2.15152e-79
-7.97019	NaN	0	NaN		-97.5428	3.19968e-05	3.70763e-05	0		0.902903	0.122738	0.140474	-1.76116e-07		3.35473	0.00332791	0.00139493	5.63821e-80
-7.96967	NaN	0	NaN		-97.5365	3.17175e-05	3.92656e-05	0		0.903904	0.134846	0.14009	3.14919e-07		3.36308	0.00300349	0.00144798	1.45355e-80
-7.96915	NaN	0	NaN		-97.5302	3.14441e-05	4.11891e-05	0		0.904905	0.14657	0.139172	6.52141e-07		3.37143	0.00263141	0.00141239	3.71327e-81
-7.96863	NaN	0	NaN		-97.5239	3.11849e-05	4.27712e-05	0		0.905906	0.157897	0.137736	8.54826e-07		3.37978	0.0022305	0.00131733	9.41882e-82
-7.96811	NaN	0	NaN		-97.5176	3.09482e-05	4.39556e-05	0		0.906907	0.168815	0.135801	9.42775e-07		3.38813	0.00189484	0.00116494	2.50091e-82
-7.96759	NaN	0	NaN		-97.5113	3.07414e-05	4.47028e-05	0		0.907908	0.179311	0.13339	9.35788e-07		3.39648	0.00172025	0.000939284	6.96158e-83
-7.96707	NaN	0	NaN		-97.505	3.05714e-05	4.49893e-05	0		0.908909	0.189373	0.130523	8.53668e-07		3.40483	0.00172355	0.000675359	2.03363e-83
-7.96655	NaN	0	NaN		-97.4987	3.0444e-05	4.48063e-05	0		0.90991	0.198989	0.127222	7.16214e-07		3.41318	0.00194112	0.000406388	6.37296e-84
-7.96603	NaN	0	NaN		-97.4924	3.03634e-05	4.41593e-05	0		0.910911	0.208146	0.123508	5.43228e-07		3.42153	0.00231125	0.000161946	2.01695e-84
-7.96551	NaN	0	NaN		-97.4861	3.03324e-05	4.30687e-05	0		0.911912	0.216833	0.119403	3.54511e-07		3.42988	0.00269114	0.000343534	6.36889e-85
-7.96499	NaN	0	NaN		-97.4798	3.03522e-05	4.15702e-05	0		0.912913	0.225037	0.114928	1.69863e-07		3.43822	0.00305271	0.000593111	1.99112e-85
-7.96446	NaN	0	NaN		-97.4735	3.0422e-05	3.97164e-05	0		0.913914	0.232745	0.110103	9.08513e-09		3.44657	0.00335336	0.000863448	6.10599e-86
-7.96394	NaN	0	NaN		-97.4672	3.05394e-05	3.75782e-05	0		0.914915	0.239946	0.104952	-1.11447e-07		3.45492	0.00354087	0.00108786	1.84062e-86
-7.96342	NaN	0	NaN		-97.4609	3.07005e-05	3.5249e-05	0		0.915916	0.246627	0.0994932	-1.91994e-07		3.46327	0.00363509	0.00125215	5.44159e-87
-7.9629	NaN	0	NaN		-97.4546	3.08999e-05	3.28477e-05	0		0.916917	0.252775	0.0937499	-2.37862e-07		3.47162	0.0036332	0.00136252	1.5776e-87
-7.96238	NaN	0	NaN		-97.4483	3.11309e-05	3.05229e-05	0		0.917918	0.258379	0.0877428	-2.54355e-07		3.47997	0.00350871	0.00141318	4.50493e-88
-7.96186	NaN	0	NaN		-97.442	3.13862e-05	2.84538e-05	0		0.918919	0.263426	0.0814949	-2.4678e-07		3.48832	0.00327053	0.0013674	1.26443e-88
-7.96134	NaN	0	NaN		-97.4357	3.16576e-05	2.68407e-05	0		0.91992	0.267904	0.0750342	-2.20441e-07		3.49667	0.00296103	0.00126451	3.48294e-89
-7.96082	NaN	0	NaN		-97.4294	3.19368e-05	2.58759e-05	0		0.920921	0.271803	0.0683895	-1.80646e-07		3.50502	0.00259437	0.00110762	9.46447e-90
-7.9603	NaN	0	NaN		-97.4231	3.22155e-05	2.5694e-05	0		0.921922	0.275127	0.0615896	-1.32699e-07		3.51337	0.00219681	0.000888016	2.53255e-90
-7.95978	NaN	0	NaN		-97.4168	3.24856e-05	2.63223e-05	0		0.922923	0.277882	0.0546634	-8.19054e-08		3.52172	0.00186775	0.000626236	6.64611e-91
-7.95926	NaN	0	NaN		-97.4105	3.27392e-05	2.76694e-05	0		0.923924	0.280076	0.0476397	-3.35718e-08		3.53007	0.00167029	0.000371803	1.72044e-91
-7.95874	NaN	0	NaN		-97.4042	3.29695e-05	2.95615e-05	0		0.924925	0.281716	0.0405472	7.0047e-09		3.53841	0.00164688	0.000154357	4.38668e-92
-7.95821	NaN	0	NaN		-97.3979	3.317e-05	3.17971e-05	0		0.925926	0.28281	0.033415	3.64004e-08		3.54676	0.00190168	0.000364765	1.09481e-92
-7.95769	NaN	0	NaN		-97.3916	3.33355e-05	3.41854e-05	0		0.926927	0.283365	0.0262716	5.54488e-08		3.55511	0.00224865	0.000613143	2.69078e-93
-7.95717	NaN	0	NaN		-97.3853	3.34616e-05	3.65639e-05	0		0.927928	0.283389	0.0191461	6.55717e-08		3.56346	0.0026284	0.00086994	6.50071e-94
-7.95665	NaN	0	NaN		-97.379	3.35451e-05	3.88007e-05	0		0.928929	0.282889	0.0120671	6.81907e-08		3.57181	0.00299943	0.00108793	1.53557e-94
-7.95613	NaN	0	NaN		-97.3727	3.35838e-05	4.07919e-05	0		0.92993	0.281871	0.00506363	6.47274e-08		3.58016	0.00328115	0.00123926	3.56703e-95
-7.95561	NaN	0	NaN		-97.3664	3.35766e-05	4.24569e-05	0		0.930931	0.280345	-0.0018356	5.66034e-08		3.58851	0.00347853	0.00133657	8.13425e-96
-7.95509	NaN	0	NaN		-97.3601	3.35239e-05	4.37351e-05	0		0.931932	0.278316	-0.00860191	4.52405e-08		3.59686	0.00358661	0.0013775	1.83945e-96
-7.95457	NaN	0	NaN		-97.3538	3.34269e-05	4.45836e-05	0		0.932933	0.275792	-0.0152123	3.20602e-08		3.60521	0.00359045	0.00133004	4.19681e-97
-7.95405	NaN	0	NaN		-97.3475	3.32881e-05	4.49753e-05	0		0.933934	0.272781	-0.0216507	1.84841e-08		3.61356	0.00345442	0.00121954	9.74483e-98
-7.95353	NaN	0	NaN		-97.3412	3.31113e-05	4.48981e-05	0		0.934935	0.26929	-0.0279014	5.93404e-09		3.62191	0.00323245	0.00105799	2.43502e-98
-7.95301	NaN	0	NaN		-97.3349	3.29011e-05	4.43542e-05	0		0.935936	0.265327	-0.0339488	-4.19617e-09		3.63026	0.00293446	0.000843393	6.49526e-99
-7.95249	NaN	0	NaN		-97.3286	3.2663e-05	4.33608e-05	0		0.936937	0.260898	-0.0397773	-1.13208e-08		3.6386	0.00256498	0.000582782	1.79246e-99
-7.95196	NaN	0	NaN		-97.3223	3.24038e-05	4.195e-05	0		0.937938	0.256011	-0.045371	-1.57712e-08		3.64695	0.00217643	0.000341855	5.08223e-100
-7.95144	NaN	0	NaN		-97.316	3.21306e-05	4.01703e-05	0		0.938939	0.250673	-0.0507144	-1.79283e-08		3.6553	0.00184493	0.000179948	1.43211e-100
-7.95092	NaN	0	NaN		-97.3097	3.18513e-05	3.80885e-05	0		0.93994	0.244892	-0.0557918	-1.8173e-08		3.66365	0.00161663	0.000384977	3.97564e-101
-7.9504	NaN	0	NaN		-97.3034	3.15742e-05	3.57924e-05	0		0.940941	0.238678	-0.0605876	-1.68863e-08		3.672	0.00162568	0.000633292	1.08512e-101
-7.94988	NaN	0	NaN		-97.2971	3.13076e-05	3.3395e-05	0		0.941942	0.232047	-0.065086	-1.4449e-08		3.68035	0.00186265	0.000878521	2.8994e-102
-7.94936	NaN	0	NaN		-97.2908	3.10598e-05	3.10378e-05	0		0.942943	0.22502	-0.0692714	-1.12422e-08		3.6887	0.00219701	0.00109144	7.61487e-103
-7.94884	NaN	0	NaN		-97.2845	3.08387e-05	2.88937e-05	0		0.943944	0.217618	-0.0731281	-7.6467e-09		3.69705	0.00258227	0.00123123	1.96559e-103
-7.94832	NaN	0	NaN		-97.2782	3.06516e-05	2.71597e-05	0		0.944945	0.209862	-0.0766405	-4.04345e-09		3.7054	0.00294197	0.00131666	4.96897e-104
-7.9478	NaN	0	NaN		-97.2719	3.05045e-05	2.60339e-05	0		0.945946	0.201771	-0.0797943	-8.13391e-10		3.71375	0.00322805	0.00134643	1.238e-104
-7.94728	NaN	0	NaN		-97.2656	3.04027e-05	2.56689e-05	0		0.946947	0.193367	-0.0825878	1.69134e-09		3.7221	0.00343688	0.00129958	3.03972e-105
-7.94676	NaN	0	NaN		-97.2593	3.03494e-05	2.61188e-05	0		0.947948	0.18467	-0.0850259	3.40577e-09		3.73044	0.00355902	0.00118154	7.31029e-106
-7.94623	NaN	0	NaN		-97.253	3.03466e-05	2.73173e-05	0		0.948949	0.1757	-0.0871134	4.42999e-09		3.73879	0.00354045	0.00101503	1.73456e-106
-7.94571	NaN	0	NaN		-97.2467	3.03944e-05	2.91044e-05	0		0.94995	0.166479	-0.0888556	4.86606e-09		3.74714	0.00342017	0.000803485	4.0602e-107
-7.94519	NaN	0	NaN		-97.2404	3.04911e-05	3.12806e-05	0		0.950951	0.157025	-0.0902572	4.81603e-09		3.75549	0.00321222	0.000543962	9.30337e-108
-7.94467	NaN	0	NaN		-97.2341	3.06334e-05	3.36503e-05	0		0.951952	0.147361	-0.0913233	4.38198e-09		3.76384	0.00292114	0.000315329	2.10121e-108
-7.94415	NaN	0	NaN		-97.2278	3.08166e-05	3.60441e-05	0		0.952953	0.137506	-0.0920588	3.66595e-09		3.77219	0.00254611	0.000203801	4.67454e-109
-7.94363	NaN	0	NaN		-97.2215	3.10345e-05	3.83234e-05	0		0.953954	0.127481	-0.0924688	2.77001e-09		3.78054	0.00216603	0.000404623	1.01768e-109
-7.94311	NaN	0	NaN		-97.2152	3.128e-05	4.03782e-05	0		0.954955	0.117307	-0.0925581	1.79622e-09		3.78889	0.00182292	0.00065409	2.1772e-110
-7.94259	NaN	0	NaN		-97.2089	3.15454e-05	4.21229e-05	0		0.955956	0.107004	-0.0923319	8.46631e-10		3.79724	0.00158035	0.000889482	4.57405e-111
-7.94207	NaN	0	NaN		-97.2026	3.18223e-05	4.34929e-05	0		0.956957	0.0965922	-0.0917949	2.33056e-11		3.80559	0.00161907	0.00109318	9.407e-112
-7.94155	NaN	0	NaN		-97.1963	3.21023e-05	4.44414e-05	0		0.957958	0.0860925	-0.0909523	-5.91238e-10		3.81394	0.00182555	0.00122798	1.90565e-112
-7.94103	NaN	0	NaN		-97.19	3.23773e-05	4.49377e-05	0		0.958959	0.0755253	-0.089809	-1.0006e-09		3.82229	0.00215684	0.0013025	3.81214e-113
-7.94051	NaN	0	NaN		-97.1837	3.26393e-05	4.49664e-05	0		0.95996	0.0649113	-0.0883726	-1.23208e-09		3.83063	0.00254657	0.00132177	7.66418e-114
-7.93998	NaN	0	NaN		-97.1774	3.28808e-05	4.45266e-05	0		0.960961	0.0542701	-0.0866595	-1.31301e-09		3.83898	0.00289943	0.00127546	1.61134e-114
-7.93946	NaN	0	NaN		-97.1711	3.30954e-05	4.3632e-05	0		0.961962	0.0436179	-0.0846879	-1.27068e-09		3.84733	0.00319334	0.00114977	3.544e-115
-7.93894	NaN	0	NaN		-97.1648	3.32771e-05	4.23113e-05	0		0.962963	0.0329701	-0.0824763	-1.13242e-09		3.85568	0.00341503	0.000977868	8.3939e-116
-7.93842	NaN	0	NaN		-97.1585	3.34213e-05	4.06092e-05	0		0.963964	0.0223419	-0.0800429	-9.25529e-10		3.86403	0.00352238	0.000764337	2.09709e-116
-7.9379	NaN	0	NaN		-97.1522	3.35241e-05	3.85882e-05	0		0.964965	0.0117486	-0.0774059	-6.77323e-10		3.87238	0.00351051	0.000508894	5.27053e-117
-7.93738	NaN	0	NaN		-97.1459	3.35829e-05	3.6331e-05	0		0.965966	0.00120537	-0.0745838	-4.15114e-10		3.88073	0.00340493	0.000291237	1.32278e-117
-7.93686	NaN	0	NaN		-97.1396	3.35962e-05	3.39446e-05	0		0.966967	-0.00927241	-0.0715947	-1.66213e-10		3.88908	0.00320872	0.000226344	3.26829e-118
-7.93634	NaN	0	NaN		-97.1333	3.35636e-05	3.15638e-05	0		0.967968	-0.0196695	-0.0684571	4.21352e-11		3.89743	0.00290298	0.000424188	7.92242e-119
-7.93582	NaN	0	NaN		-97.127	3.3486e-05	2.93547e-05	0		0.968969	-0.0299707	-0.0651891	1.9301e-10		3.90578	0.00254092	0.000676037	1.88703e-119
-7.9353	NaN	0	NaN		-97.1207	3.33655e-05	2.75101e-05	0		0.96997	-0.0401606	-0.0618092	2.90931e-10		3.91413	0.0021635	0.000903117	4.39354e-120
-7.93478	NaN	0	NaN		-97.1144	3.3205e-05	2.62312e-05	0		0.970971	-0.0502241	-0.0583355	3.43085e-10		3.92248	0.0017985	0.00109642	1.00617e-120
-7.93426	NaN	0	NaN		-97.1081	3.30089e-05	2.56857e-05	0		0.971972	-0.0601458	-0.0547865	3.5666e-10		3.93082	0.00159576	0.00122952	2.26998e-121
-7.93373	NaN	0	NaN		-97.1018	3.27824e-05	2.59537e-05	0		0.972973	-0.0699104	-0.0511802	3.38842e-10		3.93917	0.00160694	0.00129385	5.01078e-122
-7.93321	NaN	0	NaN		-97.0955	3.25317e-05	2.69953e-05	0		0.973974	-0.0795028	-0.0475326	2.9682e-10		3.94752	0.0017923	0.00130311	1.09026e-122
-7.93269	NaN	0	NaN		-97.0892	3.22637e-05	2.8667e-05	0		0.974975	-0.0889077	-0.043856	2.3778e-10		3.95587	0.00212999	0.00125639	2.34023e-123
-7.93217	NaN	0	NaN		-97.0829	3.1986e-05	3.07737e-05	0		0.975976	-0.0981097	-0.0401623	1.6891e-10		3.96422	0.0025174	0.00112363	4.92386e-124
-7.93165	NaN	0	NaN		-97.0766	3.17068e-05	3.31162e-05	0		0.976977	-0.107094	-0.0364636	9.73971e-11		3.97257	0.00287209	0.000945801	1.02055e-124
-7.93113	NaN	0	NaN		-97.0703	3.14344e-05	3.55183e-05	0		0.977978	-0.115844	-0.032772	3.04282e-11		3.98092	0.00317661	0.000729476	2.08617e-125
-7.93061	NaN	0	NaN		-97.064	3.11772e-05	3.78345e-05	0		0.978979	-0.124346	-0.0290996	-2.49722e-11		3.98927	0.00340034	0.000476811	4.18167e-126
-7.93009	NaN	0	NaN		-97.0577	3.09432e-05	3.99486e-05	0		0.97998	-0.132584	-0.0254583	-6.58247e-11		3.99762	0.00349763	0.000268766	8.23881e-127
-7.92957	NaN	0	NaN		-97.0514	3.07401e-05	4.177e-05	0		0.980981	-0.140543	-0.0218602	-9.33692e-11		4.00597	0.00349997	0.000248031	1.59755e-127
-7.92905	NaN	0	NaN		-97.0451	3.05745e-05	4.32294e-05	0		0.981982	-0.148207	-0.0183174	-1.09043e-10		4.01432	0.003408	0.000447675	3.0341e-128
-7.92853	NaN	0	NaN		-97.0388	3.0452e-05	4.42763e-05	0		0.982983	-0.155562	-0.0148419	-1.14284e-10		4.02267	0.00320384	0.000699625	5.64942e-129
-7.92801	NaN	0	NaN		-97.0325	3.03767e-05	4.48765e-05	0		0.983984	-0.162592	-0.0114457	-1.10529e-10		4.03101	0.00290105	0.000919741	1.03278e-129
-7.92748	NaN	0	NaN		-97.0262	3.03514e-05	4.50112e-05	0		0.984985	-0.169281	-0.00814098	-9.92157e-11		4.03936	0.00254826	0.00110381	1.85122e-130
-7.92696	NaN	0	NaN		-97.0199	3.03768e-05	4.46762e-05	0		0.985986	-0.175615	-0.0049397	-8.17818e-11		4.04771	0.00216665	0.0012359	3.29808e-131
-7.92644	NaN	0	NaN		-97.0136	3.04521e-05	4.38819e-05	0		0.986987	-0.181579	-0.00185391	-5.96645e-11		4.05606	0.00181041	0.00129061	5.89465e-132
-7.92592	NaN	0	NaN		-97.0073	3.05747e-05	4.26536e-05	0		0.987988	-0.187156	0.00110432	-3.43014e-11		4.06441	NaN	0.00129015	1.07943e-132
-7.9254	NaN	0	NaN		-97.001	3.07405e-05	4.10323e-05	0		0.988989	-0.192332	0.00392296	-7.12993e-12		4.07276	NaN	0.00123459	2.16039e-133
-7.92488	NaN	0	NaN		-96.9947	3.09438e-05	3.90762e-05	0		0.98999	-0.197091	0.00658995	2.04125e-11		4.08111	NaN	0.00110264	4.54429e-134
-7.92436	NaN	0	NaN		-96.9884	3.11781e-05	3.68633e-05	0		0.990991	-0.201419	0.00909325	4.68885e-11		4.08946	NaN	0.000918216	9.99738e-135
-7.92384	NaN	0	NaN		-96.9821	3.14357e-05	3.44948e-05	0		0.991992	-0.205299	0.0114208	7.08605e-11		4.09781	NaN	0.000698194	2.25935e-135
-7.92332	NaN	0	NaN		-96.9758	3.17086e-05	3.20989e-05	0		0.992993	-0.208717	0.0135606	9.08911e-11		4.10616	NaN	0.000447034	5.03751e-136
-7.9228	NaN	0	NaN		-96.9695	3.19885e-05	2.98345e-05	0		0.993994	-0.211657	0.0155005	1.05543e-10		4.11451	NaN	0.00024723	1.10794e-136
-7.92228	NaN	0	NaN		-96.9632	3.22668e-05	2.78896e-05	0		0.994995	-0.214105	0.0172286	1.13378e-10		4.12286	NaN	0.00026934	2.38709e-137
-7.92176	NaN	0	NaN		-96.9569	3.25356e-05	2.64663e-05	0		0.995996	-0.216044	0.0187327	1.1296e-10		4.1312	NaN	0.000474431	5.04307e-138
-7.92123	NaN	0	NaN		-96.9506	3.27872e-05	2.57445e-05	0		0.996997	-0.217459	0.0200008	1.0285e-10		4.13955	NaN	0.00072535	1.04759e-138
-7.92071	NaN	0	NaN		-96.9443	3.30146e-05	2.58284e-05	0		0.997998	-0.218336	0.021021	8.16123e-11		4.1479	NaN	0.000939699	2.12947e-139
-7.92019	NaN	0	NaN		-96.938	3.32117e-05	2.67054e-05	0		0.998999	-0.21866	0.021781	4.78079e-11		4.15625	NaN	0.00111553	4.25577e-140
-7.91967	NaN	0	NaN		-96.9317	3.33732e-05	2.82517e-05	0		1	-0.218413	0.0222689	0		4.1646	NaN	0.00124725	8.3834e-141
-7.91915	NaN	0	NaN		-96.9254	3.34948e-05	3.02787e-05	0		-7.91915	NaN	NaN	NaN
-7.91863	NaN	0	NaN		-96.9191	3.35735e-05	3.2585e-05	0		-7.91863	NaN	NaN	NaN
-7.91811	NaN	0	NaN		-96.9128	3.36071e-05	3.49881e-05	0		-7.91811	NaN	NaN	NaN
-7.91759	NaN	0	NaN		-96.9065	3.35949e-05	3.73353e-05	0		-7.91759	NaN	NaN	NaN
-7.91707	NaN	0	NaN		-96.9002	3.35371e-05	3.95042e-05	0		-7.91707	NaN	NaN	NaN
-7.91655	NaN	0	NaN		-96.8939	3.34353e-05	4.13987e-05	0		-7.91655	NaN	NaN	NaN
-7.91603	NaN	0	NaN		-96.8876	3.32921e-05	4.29451e-05	0		-7.91603	NaN	NaN	NaN
-7.9155	NaN	0	NaN		-96.8813	3.31112e-05	4.40887e-05	0		-7.9155	NaN	NaN	NaN
-7.91498	NaN	0	NaN		-96.875	3.28975e-05	4.47918e-05	0		-7.91498	NaN	NaN	NaN
-7.91446	NaN	0	NaN		-96.8687	3.26566e-05	4.50323e-05	0		-7.91446	NaN	NaN	NaN
-7.91394	NaN	0	NaN		-96.8624	3.23953e-05	4.48027e-05	0		-7.91394	NaN	NaN	NaN
-7.91342	NaN	0	NaN		-96.8561	3.21209e-05	4.41101e-05	0		-7.91342	NaN	NaN	NaN
-7.9129	NaN	0	NaN		-96.8498	3.18412e-05	4.29763e-05	0		-7.9129	NaN	NaN	NaN
-7.91238	NaN	0	NaN		-96.8435	3.15647e-05	4.14388e-05	0		-7.91238	NaN	NaN	NaN
-7.91186	NaN	0	NaN		-96.8372	3.12996e-05	3.95516e-05	0		-7.91186	NaN	NaN	NaN
-7.91134	NaN	0	NaN		-96.8309	3.10543e-05	3.73881e-05	0		-7.91134	NaN	NaN	NaN
-7.91082	NaN	0	NaN		-96.8246	3.08365e-05	3.50439e-05	0		-7.91082	NaN	NaN	NaN
-7.9103	NaN	0	NaN		-96.8183	3.06534e-05	3.26409e-05	0		-7.9103	NaN	NaN	NaN
-7.90978	NaN	0	NaN		-96.812	3.0511e-05	3.03309e-05	0		-7.90978	NaN	NaN	NaN
-7.90925	NaN	0	NaN		-96.8057	3.04144e-05	2.8296e-05	0		-7.90925	NaN	NaN	NaN
-7.90873	NaN	0	NaN		-96.7994	3.03666e-05	2.67376e-05	0		-7.90873	NaN	NaN	NaN
-7.90821	NaN	0	NaN		-96.7931	3.03695e-05	2.58449e-05	0		-7.90821	NaN	NaN	NaN
-7.90769	NaN	0	NaN		-96.7868	3.04228e-05	2.57439e-05	0		-7.90769	NaN	NaN	NaN
-7.90717	NaN	0	NaN		-96.7805	3.05249e-05	2.64498e-05	0		-7.90717	NaN	NaN	NaN
-7.90665	NaN	0	NaN		-96.7742	3.06721e-05	2.78607e-05	0		-7.90665	NaN	NaN	NaN
-7.90613	NaN	0	NaN		-96.7679	3.08596e-05	2.97977e-05	0		-7.90613	NaN	NaN	NaN
-7.90561	NaN	0	NaN		-96.7616	3.10811e-05	3.20585e-05	0		-7.90561	NaN	NaN	NaN
-7.90509	NaN	0	NaN		-96.7553	3.13294e-05	3.44548e-05	0		-7.90509	NaN	NaN	NaN
-7.90457	NaN	0	NaN		-96.749	3.15967e-05	3.68268e-05	0		-7.90457	NaN	NaN	NaN
-7.90405	NaN	0	NaN		-96.7427	3.18746e-05	3.90457e-05	0		-7.90405	NaN	NaN	NaN
-7.90353	NaN	0	NaN		-96.7364	3.21547e-05	4.10097e-05	0		-7.90353	NaN	NaN	NaN
-7.903	NaN	0	NaN		-96.7301	3.24288e-05	4.26403e-05	0		-7.903	NaN	NaN	NaN
-7.90248	NaN	0	NaN		-96.7238	3.26891e-05	4.38788e-05	0		-7.90248	NaN	NaN	NaN
-7.90196	NaN	0	NaN		-96.7175	3.29281e-05	4.46839e-05	0		-7.90196	NaN	NaN	NaN
-7.90144	NaN	0	NaN		-96.7112	3.31395e-05	4.50298e-05	0		-7.90144	NaN	NaN	NaN
-7.90092	NaN	0	NaN		-96.7049	3.33175e-05	4.4906e-05	0		-7.90092	NaN	NaN	NaN
-7.9004	NaN	0	NaN		-96.6986	3.34573e-05	4.43162e-05	0		-7.9004	NaN	NaN	NaN
-7.89988	NaN	0	NaN		-96.6923	3.35555e-05	4.32789e-05	0		-7.89988	NaN	NaN	NaN
-7.89936	NaN	0	NaN		-96.686	3.36093e-05	4.18278e-05	0		-7.89936	NaN	NaN	NaN
-7.89884	NaN	0	NaN		-96.6797	3.36176e-05	4.00133e-05	0		-7.89884	NaN	NaN	NaN
-7.89832	NaN	0	NaN		-96.6734	3.35799e-05	3.79041e-05	0		-7.89832	NaN	NaN	NaN
-7.8978	NaN	0	NaN		-96.6671	3.34974e-05	3.55905e-05	0		-7.8978	NaN	NaN	NaN
-7.89728	NaN	0	NaN		-96.6608	3.33722e-05	3.3188e-05	0		-7.89728	NaN	NaN	NaN
-7.89675	NaN	0	NaN		-96.6545	3.32075e-05	3.08416e-05	0		-7.89675	NaN	NaN	NaN
-7.89623	NaN	0	NaN		-96.6482	3.30076e-05	2.8727e-05	0		-7.89623	NaN	NaN	NaN
-7.89571	NaN	0	NaN		-96.6419	3.2778e-05	2.70432e-05	0		-7.89571	NaN	NaN	NaN
-7.89519	NaN	0	NaN		-96.6356	3.25248e-05	2.59861e-05	0		-7.89519	NaN	NaN	NaN
-7.89467	NaN	0	NaN		-96.6293	3.22552e-05	2.5701e-05	0		-7.89467	NaN	NaN	NaN
-7.89415	NaN	0	NaN		-96.623	3.19768e-05	2.62304e-05	0		-7.89415	NaN	NaN	NaN
-7.89363	NaN	0	NaN		-96.6167	3.16977e-05	2.74965e-05	0		-7.89363	NaN	NaN	NaN
-7.89311	NaN	0	NaN		-96.6104	3.14264e-05	2.9333e-05	0		-7.89311	NaN	NaN	NaN
-7.89259	NaN	0	NaN		-96.6041	3.11712e-05	3.15387e-05	0		-7.89259	NaN	NaN	NaN
-7.89207	NaN	0	NaN		-96.5978	3.09402e-05	3.39201e-05	0		-7.89207	NaN	NaN	NaN
-7.89155	NaN	0	NaN		-96.5915	3.07407e-05	3.63105e-05	0		-7.89155	NaN	NaN	NaN
-7.89102	NaN	0	NaN		-96.5852	3.05796e-05	3.85742e-05	0		-7.89102	NaN	NaN	NaN
-7.8905	NaN	0	NaN		-96.5789	3.04621e-05	4.06037e-05	0		-7.8905	NaN	NaN	NaN
-7.88998	NaN	0	NaN		-96.5726	3.03922e-05	4.23157e-05	0		-7.88998	NaN	NaN	NaN
-7.88946	NaN	0	NaN		-96.5663	3.03725e-05	4.3647e-05	0		-7.88946	NaN	NaN	NaN
-7.88894	NaN	0	NaN		-96.56	3.04035e-05	4.45527e-05	0		-7.88894	NaN	NaN	NaN
-7.88842	NaN	0	NaN		-96.5537	3.04843e-05	4.50037e-05	0		-7.88842	NaN	NaN	NaN
-7.8879	NaN	0	NaN		-96.5474	3.06121e-05	4.49859e-05	0		-7.8879	NaN	NaN	NaN
-7.88738	NaN	0	NaN		-96.5411	3.07824e-05	4.44999e-05	0		-7.88738	NaN	NaN	NaN
-7.88686	NaN	0	NaN		-96.5348	3.09897e-05	4.35607e-05	0		-7.88686	NaN	NaN	NaN
-7.88634	NaN	0	NaN		-96.5285	3.12272e-05	4.21988e-05	0		-7.88634	NaN	NaN	NaN
-7.88582	NaN	0	NaN		-96.5222	3.14871e-05	4.04604e-05	0		-7.88582	NaN	NaN	NaN
-7.8853	NaN	0	NaN		-96.5159	3.17614e-05	3.84101e-05	0		-7.8853	NaN	NaN	NaN
-7.88477	NaN	0	NaN		-96.5096	3.20417e-05	3.61328e-05	0		-7.88477	NaN	NaN	NaN
-7.88425	NaN	0	NaN		-96.5033	3.23196e-05	3.37382e-05	0		-7.88425	NaN	NaN	NaN
-7.88373	NaN	0	NaN		-96.497	3.25871e-05	3.13643e-05	0		-7.88373	NaN	NaN	NaN
-7.88321	NaN	0	NaN		-96.4907	3.28365e-05	2.91802e-05	0		-7.88321	NaN	NaN	NaN
-7.88269	NaN	0	NaN		-96.4844	3.30611e-05	2.73811e-05	0		-7.88269	NaN	NaN	NaN
-7.88217	NaN	0	NaN		-96.4781	3.32546e-05	2.61672e-05	0		-7.88217	NaN	NaN	NaN
-7.88165	NaN	0	NaN		-96.4718	3.3412e-05	2.57001e-05	0		-7.88165	NaN	NaN	NaN
-7.88113	NaN	0	NaN		-96.4655	3.35291e-05	2.60487e-05	0		-7.88113	NaN	NaN	NaN
-7.88061	NaN	0	NaN		-96.4592	3.36029e-05	2.71614e-05	0		-7.88061	NaN	NaN	NaN
-7.88009	NaN	0	NaN		-96.4529	3.36316e-05	2.88869e-05	0		-7.88009	NaN	NaN	NaN
-7.87957	NaN	0	NaN		-96.4466	3.36143e-05	3.10276e-05	0		-7.87957	NaN	NaN	NaN
-7.87905	NaN	0	NaN		-96.4403	3.35515e-05	3.33857e-05	0		-7.87905	NaN	NaN	NaN
-7.87852	NaN	0	NaN		-96.434	3.34449e-05	3.57876e-05	0		-7.87852	NaN	NaN	NaN
-7.878	NaN	0	NaN		-96.4277	3.32972e-05	3.80908e-05	0		-7.878	NaN	NaN	NaN
-7.87748	NaN	0	NaN		-96.4214	3.31123e-05	4.01816e-05	0		-7.87748	NaN	NaN	NaN
-7.87696	NaN	0	NaN		-96.4151	3.28952e-05	4.19717e-05	0		-7.87696	NaN	NaN	NaN
-7.87644	NaN	0	NaN		-96.4088	3.26515e-05	4.33937e-05	0		-7.87644	NaN	NaN	NaN
-7.87592	NaN	0	NaN		-96.4025	3.23882e-05	4.43987e-05	0		-7.87592	NaN	NaN	NaN
-7.8754	NaN	0	NaN		-96.3962	3.21126e-05	4.4954e-05	0		-7.8754	NaN	NaN	NaN
-7.87488	NaN	0	NaN		-96.3899	3.18327e-05	4.50422e-05	0		-7.87488	NaN	NaN	NaN
-7.87436	NaN	0	NaN		-96.3836	3.15569e-05	4.46608e-05	0		-7.87436	NaN	NaN	NaN
-7.87384	NaN	0	NaN		-96.3773	3.12934e-05	4.38215e-05	0		-7.87384	NaN	NaN	NaN
-7.87332	NaN	0	NaN		-96.371	3.10506e-05	4.2551e-05	0		-7.87332	NaN	NaN	NaN
-7.8728	NaN	0	NaN		-96.3647	3.08361e-05	4.08921e-05	0		-7.8728	NaN	NaN	NaN
-7.87227	NaN	0	NaN		-96.3584	3.06572e-05	3.89049e-05	0		-7.87227	NaN	NaN	NaN
-7.87175	NaN	0	NaN		-96.3521	3.05196e-05	3.66696e-05	0		-7.87175	NaN	NaN	NaN
-7.87123	NaN	0	NaN		-96.3458	3.04282e-05	3.42898e-05	0		-7.87123	NaN	NaN	NaN
-7.87071	NaN	0	NaN		-96.3395	3.03859e-05	3.1897e-05	0		-7.87071	NaN	NaN	NaN
-7.87019	NaN	0	NaN		-96.3332	3.03945e-05	2.96534e-05	0		-7.87019	NaN	NaN	NaN
-7.86967	NaN	0	NaN		-96.3269	3.04534e-05	2.77492e-05	0		-7.86967	NaN	NaN	NaN
-7.86915	NaN	0	NaN		-96.3206	3.05608e-05	2.63868e-05	0		-7.86915	NaN	NaN	NaN
-7.86863	NaN	0	NaN		-96.3143	3.07129e-05	2.57412e-05	0		-7.86863	NaN	NaN	NaN
-7.86811	NaN	0	NaN		-96.308	3.09046e-05	2.59063e-05	0		-7.86811	NaN	NaN	NaN
-7.86759	NaN	0	NaN		-96.3017	3.11297e-05	2.68575e-05	0		-7.86759	NaN	NaN	NaN
-7.86707	NaN	0	NaN		-96.2954	3.13807e-05	2.84619e-05	0		-7.86707	NaN	NaN	NaN
-7.86654	NaN	0	NaN		-96.2891	3.16498e-05	3.05274e-05	0		-7.86654	NaN	NaN	NaN
-7.86602	NaN	0	NaN		-96.2828	3.19285e-05	3.28533e-05	0		-7.86602	NaN	NaN	NaN
-7.8655	NaN	0	NaN		-96.2765	3.22086e-05	3.52595e-05	0		-7.8655	NaN	NaN	NaN
-7.86498	NaN	0	NaN		-96.2702	3.24818e-05	3.75964e-05	0		-7.86498	NaN	NaN	NaN
-7.86446	NaN	0	NaN		-96.2639	3.27403e-05	3.97442e-05	0		-7.86446	NaN	NaN	NaN
-7.86394	NaN	0	NaN		-96.2576	3.29768e-05	4.16091e-05	0		-7.86394	NaN	NaN	NaN
-7.86342	NaN	0	NaN		-96.2513	3.31849e-05	4.31193e-05	0		-7.86342	NaN	NaN	NaN
-7.8629	NaN	0	NaN		-96.245	3.3359e-05	4.42219e-05	0		-7.8629	NaN	NaN	NaN
-7.86238	NaN	0	NaN		-96.2387	3.34946e-05	4.48807e-05	0		-7.86238	NaN	NaN	NaN
-7.86186	NaN	0	NaN		-96.2324	3.3588e-05	4.5075e-05	0		-7.86186	NaN	NaN	NaN
-7.86134	NaN	0	NaN		-96.2261	3.36369e-05	4.47988e-05	0		-7.86134	NaN	NaN	NaN
-7.86082	NaN	0	NaN		-96.2198	3.364e-05	4.40606e-05	0		-7.86082	NaN	NaN	NaN
-7.86029	NaN	0	NaN		-96.2135	3.35974e-05	4.28839e-05	0		-7.86029	NaN	NaN	NaN
-7.85977	NaN	0	NaN		-96.2072	3.351e-05	4.13075e-05	0		-7.85977	NaN	NaN	NaN
-7.85925	NaN	0	NaN		-96.2009	3.33801e-05	3.93875e-05	0		-7.85925	NaN	NaN	NaN
-7.85873	NaN	0	NaN		-96.1946	3.32111e-05	3.71994e-05	0		-7.85873	NaN	NaN	NaN
-7.85821	NaN	0	NaN		-96.1883	3.30076e-05	3.48411e-05	0		-7.85821	NaN	NaN	NaN
-7.85769	NaN	0	NaN		-96.182	3.27748e-05	3.24377e-05	0		-7.85769	NaN	NaN	NaN
-7.85717	NaN	0	NaN		-96.1757	3.25193e-05	3.01441e-05	0		-7.85717	NaN	NaN	NaN
-7.85665	NaN	0	NaN		-96.1694	3.22481e-05	2.81453e-05	0		-7.85665	NaN	NaN	NaN
-7.85613	NaN	0	NaN		-96.1631	3.19691e-05	2.66434e-05	0		-7.85613	NaN	NaN	NaN
-7.85561	NaN	0	NaN		-96.1568	3.16903e-05	2.58241e-05	0		-7.85561	NaN	NaN	NaN
-7.85509	NaN	0	NaN		-96.1505	3.14201e-05	2.58044e-05	0		-7.85509	NaN	NaN	NaN
-7.85457	NaN	0	NaN		-96.1442	3.1167e-05	2.6587e-05	0		-7.85457	NaN	NaN	NaN
-7.85404	NaN	0	NaN		-96.1379	3.0939e-05	2.80602e-05	0		-7.85404	NaN	NaN	NaN
-7.85352	NaN	0	NaN		-96.1316	3.07434e-05	3.00402e-05	0		-7.85352	NaN	NaN	NaN
-7.853	NaN	0	NaN		-96.1253	3.05867e-05	3.23248e-05	0		-7.853	NaN	NaN	NaN
-7.85248	NaN	0	NaN		-96.119	3.04742e-05	3.47277e-05	0		-7.85248	NaN	NaN	NaN
-7.85196	NaN	0	NaN		-96.1127	3.04098e-05	3.70923e-05	0		-7.85196	NaN	NaN	NaN
-7.85144	NaN	0	NaN		-96.1064	3.03957e-05	3.92923e-05	0		-7.85144	NaN	NaN	NaN
-7.85092	NaN	0	NaN		-96.1001	3.04324e-05	4.12284e-05	0		-7.85092	NaN	NaN	NaN
-7.8504	NaN	0	NaN		-96.0938	3.05187e-05	4.28242e-05	0		-7.8504	NaN	NaN	NaN
-7.84988	NaN	0	NaN		-96.0874	3.06515e-05	4.40227e-05	0		-7.84988	NaN	NaN	NaN
-7.84936	NaN	0	NaN		-96.0811	3.08264e-05	4.4784e-05	0		-7.84936	NaN	NaN	NaN
-7.84884	NaN	0	NaN		-96.0748	3.10376e-05	4.50841e-05	0		-7.84884	NaN	NaN	NaN
-7.84832	NaN	0	NaN		-96.0685	3.12781e-05	4.49136e-05	0		-7.84832	NaN	NaN	NaN
-7.84779	NaN	0	NaN		-96.0622	3.15403e-05	4.42778e-05	0		-7.84779	NaN	NaN	NaN
-7.84727	NaN	0	NaN		-96.0559	3.18159e-05	4.31968e-05	0		-7.84727	NaN	NaN	NaN
-7.84675	NaN	0	NaN		-96.0496	3.20966e-05	4.17058e-05	0		-7.84675	NaN	NaN	NaN
-7.84623	NaN	0	NaN		-96.0433	3.2374e-05	3.98569e-05	0		-7.84623	NaN	NaN	NaN
-7.84571	NaN	0	NaN		-96.037	3.264e-05	3.77209e-05	0		-7.84571	NaN	NaN	NaN
-7.84519	NaN	0	NaN		-96.0307	3.28873e-05	3.53905e-05	0		-7.84519	NaN	NaN	NaN
-7.84467	NaN	0	NaN		-96.0244	3.31088e-05	3.29842e-05	0		-7.84467	NaN	NaN	NaN
-7.84415	NaN	0	NaN		-96.0181	3.32988e-05	3.06501e-05	0		-7.84415	NaN	NaN	NaN
-7.84363	NaN	0	NaN		-96.0118	3.3452e-05	2.85669e-05	0		-7.84363	NaN	NaN	NaN
-7.84311	NaN	0	NaN		-96.0055	3.35646e-05	2.69351e-05	0		-7.84311	NaN	NaN	NaN
-7.84259	NaN	0	NaN		-95.9992	3.36336e-05	2.59483e-05	0		-7.84259	NaN	NaN	NaN
-7.84207	NaN	0	NaN		-95.9929	3.36572e-05	2.57437e-05	0		-7.84207	NaN	NaN	NaN
-7.84154	NaN	0	NaN		-95.9866	3.36348e-05	2.63519e-05	0		-7.84154	NaN	NaN	NaN
-7.84102	NaN	0	NaN		-95.9803	3.3567e-05	2.76843e-05	0		-7.84102	NaN	NaN	NaN
-7.8405	NaN	0	NaN		-95.974	3.34557e-05	2.95683e-05	0		-7.8405	NaN	NaN	NaN
-7.83998	NaN	0	NaN		-95.9677	3.33036e-05	3.1802e-05	0		-7.83998	NaN	NaN	NaN
-7.83946	NaN	0	NaN		-95.9614	3.31147e-05	3.41937e-05	0		-7.83946	NaN	NaN	NaN
-7.83894	NaN	0	NaN		-95.9551	3.28941e-05	3.65797e-05	0		-7.83894	NaN	NaN	NaN
-7.83842	NaN	0	NaN		-95.9488	3.26478e-05	3.88269e-05	0		-7.83842	NaN	NaN	NaN
-7.8379	NaN	0	NaN		-95.9425	3.23826e-05	4.08305e-05	0		-7.8379	NaN	NaN	NaN
-7.83738	NaN	0	NaN		-95.9362	3.21059e-05	4.2509e-05	0		-7.83738	NaN	NaN	NaN
-7.83686	NaN	0	NaN		-95.9299	3.18258e-05	4.38014e-05	0		-7.83686	NaN	NaN	NaN
-7.83634	NaN	0	NaN		-95.9236	3.15507e-05	4.46641e-05	0		-7.83634	NaN	NaN	NaN
-7.83581	NaN	0	NaN		-95.9173	3.12889e-05	4.50695e-05	0		-7.83581	NaN	NaN	NaN
-7.83529	NaN	0	NaN		-95.911	3.10487e-05	4.50051e-05	0		-7.83529	NaN	NaN	NaN
-7.83477	NaN	0	NaN		-95.9047	3.08377e-05	4.44728e-05	0		-7.83477	NaN	NaN	NaN
-7.83425	NaN	0	NaN		-95.8984	3.0663e-05	4.34892e-05	0		-7.83425	NaN	NaN	NaN
-7.83373	NaN	0	NaN		-95.8921	3.05302e-05	4.20863e-05	0		-7.83373	NaN	NaN	NaN
-7.83321	NaN	0	NaN		-95.8858	3.04441e-05	4.03121e-05	0		-7.83321	NaN	NaN	NaN
-7.83269	NaN	0	NaN		-95.8795	3.04074e-05	3.8233e-05	0		-7.83269	NaN	NaN	NaN
-7.83217	NaN	0	NaN		-95.8732	3.04216e-05	3.59364e-05	0		-7.83217	NaN	NaN	NaN
-7.83165	NaN	0	NaN		-95.8669	3.04861e-05	3.35348e-05	0		-7.83165	NaN	NaN	NaN
-7.83113	NaN	0	NaN		-95.8606	3.05988e-05	3.11692e-05	0		-7.83113	NaN	NaN	NaN
-7.83061	NaN	0	NaN		-95.8543	3.07557e-05	2.90119e-05	0		-7.83061	NaN	NaN	NaN
-7.83009	NaN	0	NaN		-95.848	3.09516e-05	2.72602e-05	0		-7.83009	NaN	NaN	NaN
-7.82956	NaN	0	NaN		-95.8417	3.11801e-05	2.61129e-05	0		-7.82956	NaN	NaN	NaN
-7.82904	NaN	0	NaN		-95.8354	3.14338e-05	2.57249e-05	0		-7.82904	NaN	NaN	NaN
-7.82852	NaN	0	NaN		-95.8291	3.17046e-05	2.61539e-05	0		-7.82852	NaN	NaN	NaN
-7.828	NaN	0	NaN		-95.8228	3.19842e-05	2.73364e-05	0		-7.828	NaN	NaN	NaN
-7.82748	NaN	0	NaN		-95.8165	3.22642e-05	2.91141e-05	0		-7.82748	NaN	NaN	NaN
-7.82696	NaN	0	NaN		-95.8102	3.25363e-05	3.12871e-05	0		-7.82696	NaN	NaN	NaN
-7.82644	NaN	0	NaN		-95.8039	3.27929e-05	3.36593e-05	0		-7.82644	NaN	NaN	NaN
-7.82592	NaN	0	NaN		-95.7976	3.30268e-05	3.60598e-05	0		-7.82592	NaN	NaN	NaN
-7.8254	NaN	0	NaN		-95.7913	3.32316e-05	3.8349e-05	0		-7.8254	NaN	NaN	NaN
-7.82488	NaN	0	NaN		-95.785	3.34018e-05	4.04159e-05	0		-7.82488	NaN	NaN	NaN
-7.82436	NaN	0	NaN		-95.7787	3.3533e-05	4.21742e-05	0		-7.82436	NaN	NaN	NaN
-7.82384	NaN	0	NaN		-95.7724	3.36216e-05	4.35583e-05	0		-7.82384	NaN	NaN	NaN
-7.82331	NaN	0	NaN		-95.7661	3.36656e-05	4.4521e-05	0		-7.82331	NaN	NaN	NaN
-7.82279	NaN	0	NaN		-95.7598	3.36637e-05	4.50312e-05	0		-7.82279	NaN	NaN	NaN
-7.82227	NaN	0	NaN		-95.7535	3.36159e-05	4.5073e-05	0		-7.82227	NaN	NaN	NaN
-7.82175	NaN	0	NaN		-95.7472	3.35236e-05	4.46451e-05	0		-7.82175	NaN	NaN	NaN
-7.82123	NaN	0	NaN		-95.7409	3.33892e-05	4.37608e-05	0		-7.82123	NaN	NaN	NaN
-7.82071	NaN	0	NaN		-95.7346	3.3216e-05	4.24483e-05	0		-7.82071	NaN	NaN	NaN
-7.82019	NaN	0	NaN		-95.7283	3.30088e-05	4.07522e-05	0		-7.82019	NaN	NaN	NaN
-7.81967	NaN	0	NaN		-95.722	3.2773e-05	3.87344e-05	0		-7.81967	NaN	NaN	NaN
-7.81915	NaN	0	NaN		-95.7157	3.25152e-05	3.64774e-05	0		-7.81915	NaN	NaN	NaN
-7.81863	NaN	0	NaN		-95.7094	3.22426e-05	3.40875e-05	0		-7.81863	NaN	NaN	NaN
-7.81811	NaN	0	NaN		-95.7031	3.19629e-05	3.16992e-05	0		-7.81811	NaN	NaN	NaN
-7.81759	NaN	0	NaN		-95.6968	3.16844e-05	2.94779e-05	0		-7.81759	NaN	NaN	NaN
-7.81706	NaN	0	NaN		-95.6905	3.14156e-05	2.76165e-05	0		-7.81706	NaN	NaN	NaN
-7.81654	NaN	0	NaN		-95.6842	3.11647e-05	2.63167e-05	0		-7.81654	NaN	NaN	NaN
-7.81602	NaN	0	NaN		-95.6779	3.09397e-05	2.57483e-05	0		-7.81602	NaN	NaN	NaN
-7.8155	NaN	0	NaN		-95.6716	3.0748e-05	2.59946e-05	0		-7.8155	NaN	NaN	NaN
-7.81498	NaN	0	NaN		-95.6653	3.05959e-05	2.70189e-05	0		-7.81498	NaN	NaN	NaN
-7.81446	NaN	0	NaN		-95.659	3.04885e-05	2.86797e-05	0		-7.81446	NaN	NaN	NaN
-7.81394	NaN	0	NaN		-95.6527	3.04296e-05	3.07821e-05	0		-7.81394	NaN	NaN	NaN
-7.81342	NaN	0	NaN		-95.6464	3.04211e-05	3.3126e-05	0		-7.81342	NaN	NaN	NaN
-7.8129	NaN	0	NaN		-95.6401	3.04635e-05	3.55341e-05	0		-7.8129	NaN	NaN	NaN
-7.81238	NaN	0	NaN		-95.6338	3.05551e-05	3.78597e-05	0		-7.81238	NaN	NaN	NaN
-7.81186	NaN	0	NaN		-95.6275	3.0693e-05	3.99857e-05	0		-7.81186	NaN	NaN	NaN
-7.81133	NaN	0	NaN		-95.6212	3.08724e-05	4.18204e-05	0		-7.81133	NaN	NaN	NaN
-7.81081	NaN	0	NaN		-95.6149	3.10874e-05	4.32939e-05	0		-7.81081	NaN	NaN	NaN
-7.81029	NaN	0	NaN		-95.6086	3.1331e-05	4.43551e-05	0		-7.81029	NaN	NaN	NaN
-7.80977	NaN	0	NaN		-95.6023	3.15953e-05	4.49694e-05	0		-7.80977	NaN	NaN	NaN
-7.80925	NaN	0	NaN		-95.596	3.18721e-05	4.51174e-05	0		-7.80925	NaN	NaN	NaN
-7.80873	NaN	0	NaN		-95.5897	3.21531e-05	4.47945e-05	0		-7.80873	NaN	NaN	NaN
-7.80821	NaN	0	NaN		-95.5834	3.24299e-05	4.40109e-05	0		-7.80821	NaN	NaN	NaN
-7.80769	NaN	0	NaN		-95.5771	3.26944e-05	4.27913e-05	0		-7.80769	NaN	NaN	NaN
-7.80717	NaN	0	NaN		-95.5708	3.29394e-05	4.11764e-05	0		-7.80717	NaN	NaN	NaN
-7.80665	NaN	0	NaN		-95.5645	3.31579e-05	3.92241e-05	0		-7.80665	NaN	NaN	NaN
-7.80613	NaN	0	NaN		-95.5582	3.33442e-05	3.7012e-05	0		-7.80613	NaN	NaN	NaN
-7.80561	NaN	0	NaN		-95.5519	3.34933e-05	3.46407e-05	0		-7.80561	NaN	NaN	NaN
-7.80508	NaN	0	NaN		-95.5456	3.36012e-05	3.22381e-05	0		-7.80508	NaN	NaN	NaN
-7.80456	NaN	0	NaN		-95.5393	3.36653e-05	2.99625e-05	0		-7.80456	NaN	NaN	NaN
-7.80404	NaN	0	NaN		-95.533	3.36839e-05	2.80017e-05	0		-7.80404	NaN	NaN	NaN
-7.80352	NaN	0	NaN		-95.5267	3.36564e-05	2.65582e-05	0		-7.80352	NaN	NaN	NaN
-7.803	NaN	0	NaN		-95.5204	3.35837e-05	2.58137e-05	0		-7.803	NaN	NaN	NaN
-7.80248	NaN	0	NaN		-95.5141	3.34676e-05	2.58753e-05	0		-7.80248	NaN	NaN	NaN
-7.80196	NaN	0	NaN		-95.5078	3.33111e-05	2.67338e-05	0		-7.80196	NaN	NaN	NaN
-7.80144	NaN	0	NaN		-95.5015	3.31183e-05	2.82678e-05	0		-7.80144	NaN	NaN	NaN
-7.80092	NaN	0	NaN		-95.4952	3.28944e-05	3.02891e-05	0		-7.80092	NaN	NaN	NaN
-7.8004	NaN	0	NaN		-95.4889	3.26454e-05	3.25958e-05	0		-7.8004	NaN	NaN	NaN
-7.79988	NaN	0	NaN		-95.4826	3.23783e-05	3.50041e-05	0		-7.79988	NaN	NaN	NaN
-7.79936	NaN	0	NaN		-95.4763	3.21007e-05	3.73601e-05	0		-7.79936	NaN	NaN	NaN
-7.79883	NaN	0	NaN		-95.47	3.18205e-05	3.95405e-05	0		-7.79883	NaN	NaN	NaN
-7.79831	NaN	0	NaN		-95.4637	3.15463e-05	4.14482e-05	0		-7.79831	NaN	NaN	NaN
-7.79779	NaN	0	NaN		-95.4574	3.12863e-05	4.30086e-05	0		-7.79779	NaN	NaN	NaN
-7.79727	NaN	0	NaN		-95.4511	3.10488e-05	4.41667e-05	0		-7.79727	NaN	NaN	NaN
-7.79675	NaN	0	NaN		-95.4448	3.08413e-05	4.4884e-05	0		-7.79675	NaN	NaN	NaN
-7.79623	NaN	0	NaN		-95.4385	3.06708e-05	4.5138e-05	0		-7.79623	NaN	NaN	NaN
-7.79571	NaN	0	NaN		-95.4322	3.0543e-05	4.49209e-05	0		-7.79571	NaN	NaN	NaN
-7.79519	NaN	0	NaN		-95.4259	3.04621e-05	4.42392e-05	0		-7.79519	NaN	NaN	NaN
-7.79467	NaN	0	NaN		-95.4196	3.04311e-05	4.31145e-05	0		-7.79467	NaN	NaN	NaN
-7.79415	NaN	0	NaN		-95.4133	3.04509e-05	4.15838e-05	0		-7.79415	NaN	NaN	NaN
-7.79363	NaN	0	NaN		-95.407	3.0521e-05	3.9701e-05	0		-7.79363	NaN	NaN	NaN
-7.79311	NaN	0	NaN		-95.4007	3.06389e-05	3.75389e-05	0		-7.79311	NaN	NaN	NaN
-7.79258	NaN	0	NaN		-95.3944	3.08006e-05	3.51927e-05	0		-7.79258	NaN	NaN	NaN
-7.79206	NaN	0	NaN		-95.3881	3.10007e-05	3.27838e-05	0		-7.79206	NaN	NaN	NaN
-7.79154	NaN	0	NaN		-95.3818	3.12325e-05	3.04635e-05	0		-7.79154	NaN	NaN	NaN
-7.79102	NaN	0	NaN		-95.3755	3.14887e-05	2.84136e-05	0		-7.79102	NaN	NaN	NaN
-7.7905	NaN	0	NaN		-95.3692	3.17612e-05	2.68358e-05	0		-7.7905	NaN	NaN	NaN
-7.78998	NaN	0	NaN		-95.3629	3.20415e-05	2.59207e-05	0		-7.78998	NaN	NaN	NaN
-7.78946	NaN	0	NaN		-95.3566	3.23213e-05	2.5797e-05	0		-7.78946	NaN	NaN	NaN
-7.78894	NaN	0	NaN		-95.3503	3.25923e-05	2.64833e-05	0		-7.78894	NaN	NaN	NaN
-7.78842	NaN	0	NaN		-95.344	3.2847e-05	2.78805e-05	0		-7.78842	NaN	NaN	NaN
-7.7879	NaN	0	NaN		-95.3377	3.30782e-05	2.98104e-05	0		-7.7879	NaN	NaN	NaN
-7.78738	NaN	0	NaN		-95.3314	3.32796e-05	3.20705e-05	0		-7.78738	NaN	NaN	NaN
-7.78686	NaN	0	NaN		-95.3251	3.34458e-05	3.44711e-05	0		-7.78686	NaN	NaN	NaN
-7.78633	NaN	0	NaN		-95.3188	3.35725e-05	3.68514e-05	0		-7.78633	NaN	NaN	NaN
-7.78581	NaN	0	NaN		-95.3125	3.36565e-05	3.90814e-05	0		-7.78581	NaN	NaN	NaN
-7.78529	NaN	0	NaN		-95.3062	3.36954e-05	4.10583e-05	0		-7.78529	NaN	NaN	NaN
-7.78477	NaN	0	NaN		-95.2999	3.36884e-05	4.27029e-05	0		-7.78477	NaN	NaN	NaN
-7.78425	NaN	0	NaN		-95.2936	3.36356e-05	4.39559e-05	0		-7.78425	NaN	NaN	NaN
-7.78373	NaN	0	NaN		-95.2873	3.35385e-05	4.47753e-05	0		-7.78373	NaN	NaN	NaN
-7.78321	NaN	0	NaN		-95.281	3.33994e-05	4.5135e-05	0		-7.78321	NaN	NaN	NaN
-7.78269	NaN	0	NaN		-95.2747	3.32221e-05	4.50239e-05	0		-7.78269	NaN	NaN	NaN
-7.78217	NaN	0	NaN		-95.2684	3.30113e-05	4.44454e-05	0		-7.78217	NaN	NaN	NaN
-7.78165	NaN	0	NaN		-95.2621	3.27725e-05	4.34175e-05	0		-7.78165	NaN	NaN	NaN
-7.78113	NaN	0	NaN		-95.2558	3.25125e-05	4.19738e-05	0		-7.78113	NaN	NaN	NaN
-7.7806	NaN	0	NaN		-95.2495	3.22385e-05	4.01642e-05	0		-7.7806	NaN	NaN	NaN
-7.78008	NaN	0	NaN		-95.2432	3.19583e-05	3.80569e-05	0		-7.78008	NaN	NaN	NaN
-7.77956	NaN	0	NaN		-95.2369	3.16803e-05	3.57419e-05	0		-7.77956	NaN	NaN	NaN
-7.77904	NaN	0	NaN		-95.2306	3.14128e-05	3.33343e-05	0		-7.77904	NaN	NaN	NaN
-7.77852	NaN	0	NaN		-95.2243	3.11642e-05	3.09786e-05	0		-7.77852	NaN	NaN	NaN
-7.778	NaN	0	NaN		-95.218	3.09424e-05	2.885e-05	0		-7.778	NaN	NaN	NaN
-7.77748	NaN	0	NaN		-95.2117	3.07546e-05	2.71476e-05	0		-7.77748	NaN	NaN	NaN
-7.77696	NaN	0	NaN		-95.2054	3.06071e-05	2.60685e-05	0		-7.77696	NaN	NaN	NaN
-7.77644	NaN	0	NaN		-95.1991	3.05049e-05	2.57604e-05	0		-7.77644	NaN	NaN	NaN
-7.77592	NaN	0	NaN		-95.1928	3.04515e-05	2.62693e-05	0		-7.77592	NaN	NaN	NaN
-7.7754	NaN	0	NaN		-95.1865	3.04487e-05	2.75203e-05	0		-7.7754	NaN	NaN	NaN
-7.77488	NaN	0	NaN		-95.1802	3.04966e-05	2.93483e-05	0		-7.77488	NaN	NaN	NaN
-7.77435	NaN	0	NaN		-95.1739	3.05937e-05	3.1552e-05	0		-7.77435	NaN	NaN	NaN
-7.77383	NaN	0	NaN		-95.1676	3.07366e-05	3.39369e-05	0		-7.77383	NaN	NaN	NaN
-7.77331	NaN	0	NaN		-95.1613	3.09205e-05	3.63349e-05	0		-7.77331	NaN	NaN	NaN
-7.77279	NaN	0	NaN		-95.155	3.11392e-05	3.86093e-05	0		-7.77279	NaN	NaN	NaN
-7.77227	NaN	0	NaN		-95.1487	3.13857e-05	4.06515e-05	0		-7.77227	NaN	NaN	NaN
-7.77175	NaN	0	NaN		-95.1424	3.16521e-05	4.23774e-05	0		-7.77175	NaN	NaN	NaN
-7.77123	NaN	0	NaN		-95.1361	3.19301e-05	4.37232e-05	0		-7.77123	NaN	NaN	NaN
-7.77071	NaN	0	NaN		-95.1298	3.22112e-05	4.46434e-05	0		-7.77071	NaN	NaN	NaN
-7.77019	NaN	0	NaN		-95.1235	3.24873e-05	4.51083e-05	0		-7.77019	NaN	NaN	NaN
-7.76967	NaN	0	NaN		-95.1172	3.27503e-05	4.51035e-05	0		-7.76967	NaN	NaN	NaN
-7.76915	NaN	0	NaN		-95.1109	3.29929e-05	4.4629e-05	0		-7.76915	NaN	NaN	NaN
-7.76863	NaN	0	NaN		-95.1046	3.32083e-05	4.36998e-05	0		-7.76863	NaN	NaN	NaN
-7.7681	NaN	0	NaN		-95.0983	3.33909e-05	4.23456e-05	0		-7.7681	NaN	NaN	NaN
-7.76758	NaN	0	NaN		-95.092	3.35357e-05	4.06126e-05	0		-7.76758	NaN	NaN	NaN
-7.76706	NaN	0	NaN		-95.0857	3.36391e-05	3.85648e-05	0		-7.76706	NaN	NaN	NaN
-7.76654	NaN	0	NaN		-95.0794	3.36982e-05	3.62869e-05	0		-7.76654	NaN	NaN	NaN
-7.76602	NaN	0	NaN		-95.0731	3.37117e-05	3.38879e-05	0		-7.76602	NaN	NaN	NaN
-7.7655	NaN	0	NaN		-95.0668	3.36792e-05	3.15055e-05	0		-7.7655	NaN	NaN	NaN
-7.76498	NaN	0	NaN		-95.0605	3.36015e-05	2.93084e-05	0		-7.76498	NaN	NaN	NaN
-7.76446	NaN	0	NaN		-95.0542	3.34806e-05	2.74915e-05	0		-7.76446	NaN	NaN	NaN
-7.76394	NaN	0	NaN		-95.0479	3.33198e-05	2.62561e-05	0		-7.76394	NaN	NaN	NaN
-7.76342	NaN	0	NaN		-95.0416	3.31231e-05	2.57659e-05	0		-7.76342	NaN	NaN	NaN
-7.7629	NaN	0	NaN		-95.0353	3.28959e-05	2.60932e-05	0		-7.7629	NaN	NaN	NaN
-7.76238	NaN	0	NaN		-95.029	3.26444e-05	2.71894e-05	0		-7.76238	NaN	NaN	NaN
-7.76185	NaN	0	NaN		-95.0227	3.23755e-05	2.89051e-05	0		-7.76185	NaN	NaN	NaN
-7.76133	NaN	0	NaN		-95.0164	3.2097e-05	3.10425e-05	0		-7.76133	NaN	NaN	NaN
-7.76081	NaN	0	NaN		-95.0101	3.18169e-05	3.3403e-05	0		-7.76081	NaN	NaN	NaN
-7.76029	NaN	0	NaN		-95.0038	3.15435e-05	3.58119e-05	0		-7.76029	NaN	NaN	NaN
-7.75977	NaN	0	NaN		-94.9975	3.12854e-05	3.81252e-05	0		-7.75977	NaN	NaN	NaN
-7.75925	NaN	0	NaN		-94.9912	3.10507e-05	4.02286e-05	0		-7.75925	NaN	NaN	NaN
-7.75873	NaN	0	NaN		-94.9849	3.08469e-05	4.20325e-05	0		-7.75873	NaN	NaN	NaN
-7.75821	NaN	0	NaN		-94.9786	3.06807e-05	4.3469e-05	0		-7.75821	NaN	NaN	NaN
-7.75769	NaN	0	NaN		-94.9723	3.05578e-05	4.44885e-05	0		-7.75769	NaN	NaN	NaN
-7.75717	NaN	0	NaN		-94.966	3.04823e-05	4.50579e-05	0		-7.75717	NaN	NaN	NaN
-7.75665	NaN	0	NaN		-94.9597	3.04569e-05	4.51594e-05	0		-7.75665	NaN	NaN	NaN
-7.75612	NaN	0	NaN		-94.9534	3.04824e-05	4.47899e-05	0		-7.75612	NaN	NaN	NaN
-7.7556	NaN	0	NaN		-94.9471	3.0558e-05	4.39609e-05	0		-7.7556	NaN	NaN	NaN
-7.75508	NaN	0	NaN		-94.9408	3.06811e-05	4.26986e-05	0		-7.75508	NaN	NaN	NaN
-7.75456	NaN	0	NaN		-94.9345	3.08475e-05	4.10455e-05	0		-7.75456	NaN	NaN	NaN
-7.75404	NaN	0	NaN		-94.9282	3.10517e-05	3.90614e-05	0		-7.75404	NaN	NaN	NaN
-7.75352	NaN	0	NaN		-94.9219	3.12869e-05	3.68261e-05	0		-7.75352	NaN	NaN	NaN
-7.753	NaN	0	NaN		-94.9156	3.15455e-05	3.44427e-05	0		-7.753	NaN	NaN	NaN
-7.75248	NaN	0	NaN		-94.9093	3.18195e-05	3.20423e-05	0		-7.75248	NaN	NaN	NaN
-7.75196	NaN	0	NaN		-94.903	3.21005e-05	2.97865e-05	0		-7.75196	NaN	NaN	NaN
-7.75144	NaN	0	NaN		-94.8967	3.238e-05	2.78655e-05	0		-7.75144	NaN	NaN	NaN
-7.75092	NaN	0	NaN		-94.8904	3.26499e-05	2.64822e-05	0		-7.75092	NaN	NaN	NaN
-7.7504	NaN	0	NaN		-94.8841	3.29025e-05	2.58136e-05	0		-7.7504	NaN	NaN	NaN
-7.74987	NaN	0	NaN		-94.8778	3.31309e-05	2.59567e-05	0		-7.74987	NaN	NaN	NaN
-7.74935	NaN	0	NaN		-94.8715	3.33289e-05	2.68902e-05	0		-7.74935	NaN	NaN	NaN
-7.74883	NaN	0	NaN		-94.8652	3.34911e-05	2.84832e-05	0		-7.74883	NaN	NaN	NaN
-7.74831	NaN	0	NaN		-94.8589	3.36133e-05	3.05441e-05	0		-7.74831	NaN	NaN	NaN
-7.74779	NaN	0	NaN		-94.8526	3.36924e-05	3.28714e-05	0		-7.74779	NaN	NaN	NaN
-7.74727	NaN	0	NaN		-94.8463	3.37264e-05	3.52838e-05	0		-7.74727	NaN	NaN	NaN
-7.74675	NaN	0	NaN		-94.84	3.37143e-05	3.76304e-05	0		-7.74675	NaN	NaN	NaN
-7.74623	NaN	0	NaN		-94.8337	3.36565e-05	3.97903e-05	0		-7.74623	NaN	NaN	NaN
-7.74571	NaN	0	NaN		-94.8274	3.35544e-05	4.16689e-05	0		-7.74571	NaN	NaN	NaN
-7.74519	NaN	0	NaN		-94.8211	3.34108e-05	4.31936e-05	0		-7.74519	NaN	NaN	NaN
-7.74467	NaN	0	NaN		-94.8148	3.32294e-05	4.43108e-05	0		-7.74467	NaN	NaN	NaN
-7.74415	NaN	0	NaN		-94.8085	3.3015e-05	4.4984e-05	0		-7.74415	NaN	NaN	NaN
-7.74362	NaN	0	NaN		-94.8022	3.27734e-05	4.51917e-05	0		-7.74362	NaN	NaN	NaN
-7.7431	NaN	0	NaN		-94.7959	3.25112e-05	4.49278e-05	0		-7.7431	NaN	NaN	NaN
-7.74258	NaN	0	NaN		-94.7896	3.22359e-05	4.42003e-05	0		-7.74258	NaN	NaN	NaN
-7.74206	NaN	0	NaN		-94.7833	3.19553e-05	4.30322e-05	0		-7.74206	NaN	NaN	NaN
-7.74154	NaN	0	NaN		-94.777	3.16778e-05	4.14621e-05	0		-7.74154	NaN	NaN	NaN
-7.74102	NaN	0	NaN		-94.7707	3.14118e-05	3.95457e-05	0		-7.74102	NaN	NaN	NaN
-7.7405	NaN	0	NaN		-94.7644	3.11656e-05	3.73582e-05	0		-7.7405	NaN	NaN	NaN
-7.73998	NaN	0	NaN		-94.7581	3.0947e-05	3.49971e-05	0		-7.73998	NaN	NaN	NaN
-7.73946	NaN	0	NaN		-94.7518	3.07632e-05	3.25868e-05	0		-7.73946	NaN	NaN	NaN
-7.73894	NaN	0	NaN		-94.7455	3.06204e-05	3.0282e-05	0		-7.73894	NaN	NaN	NaN
-7.73842	NaN	0	NaN		-94.7392	3.05234e-05	2.82673e-05	0		-7.73842	NaN	NaN	NaN
-7.7379	NaN	0	NaN		-94.7329	3.04755e-05	2.67452e-05	0		-7.7379	NaN	NaN	NaN
-7.73737	NaN	0	NaN		-94.7266	3.04784e-05	2.59032e-05	0		-7.73737	NaN	NaN	NaN
-7.73685	NaN	0	NaN		-94.7203	3.0532e-05	2.58608e-05	0		-7.73685	NaN	NaN	NaN
-7.73633	NaN	0	NaN		-94.714	3.06345e-05	2.66246e-05	0		-7.73633	NaN	NaN	NaN
-7.73581	NaN	0	NaN		-94.7077	3.07823e-05	2.8085e-05	0		-7.73581	NaN	NaN	NaN
-7.73529	NaN	0	NaN		-94.7014	3.09706e-05	3.0059e-05	0		-7.73529	NaN	NaN	NaN
-7.73477	NaN	0	NaN		-94.6951	3.1193e-05	3.23439e-05	0		-7.73477	NaN	NaN	NaN
-7.73425	NaN	0	NaN		-94.6888	3.14423e-05	3.47521e-05	0		-7.73425	NaN	NaN	NaN
-7.73373	NaN	0	NaN		-94.6825	3.17107e-05	3.71258e-05	0		-7.73373	NaN	NaN	NaN
-7.73321	NaN	0	NaN		-94.6762	3.19897e-05	3.93376e-05	0		-7.73321	NaN	NaN	NaN
-7.73269	NaN	0	NaN		-94.6699	3.2271e-05	4.12873e-05	0		-7.73269	NaN	NaN	NaN
-7.73217	NaN	0	NaN		-94.6636	3.25463e-05	4.28975e-05	0		-7.73217	NaN	NaN	NaN
-7.73165	NaN	0	NaN		-94.6573	3.28076e-05	4.41107e-05	0		-7.73165	NaN	NaN	NaN
-7.73112	NaN	0	NaN		-94.651	3.30478e-05	4.48865e-05	0		-7.73112	NaN	NaN	NaN
-7.7306	NaN	0	NaN		-94.6447	3.32601e-05	4.52003e-05	0		-7.7306	NaN	NaN	NaN
-7.73008	NaN	0	NaN		-94.6384	3.34389e-05	4.50424e-05	0		-7.73008	NaN	NaN	NaN
-7.72956	NaN	0	NaN		-94.6321	3.35794e-05	4.44177e-05	0		-7.72956	NaN	NaN	NaN
-7.72904	NaN	0	NaN		-94.6258	3.36781e-05	4.33457e-05	0		-7.72904	NaN	NaN	NaN
-7.72852	NaN	0	NaN		-94.6195	3.37323e-05	4.18615e-05	0		-7.72852	NaN	NaN	NaN
-7.728	NaN	0	NaN		-94.6132	3.37407e-05	4.00167e-05	0		-7.728	NaN	NaN	NaN
-7.72748	NaN	0	NaN		-94.6069	3.37031e-05	3.7882e-05	0		-7.72748	NaN	NaN	NaN
-7.72696	NaN	0	NaN		-94.6006	3.36205e-05	3.55494e-05	0		-7.72696	NaN	NaN	NaN
-7.72644	NaN	0	NaN		-94.5943	3.34949e-05	3.3137e-05	0		-7.72644	NaN	NaN	NaN
-7.72592	NaN	0	NaN		-94.588	3.33297e-05	3.07926e-05	0		-7.72592	NaN	NaN	NaN
-7.72539	NaN	0	NaN		-94.5817	3.31292e-05	2.86945e-05	0		-7.72539	NaN	NaN	NaN
-7.72487	NaN	0	NaN		-94.5754	3.28988e-05	2.70433e-05	0		-7.72487	NaN	NaN	NaN
-7.72435	NaN	0	NaN		-94.5691	3.26448e-05	2.6034e-05	0		-7.72435	NaN	NaN	NaN
-7.72383	NaN	0	NaN		-94.5628	3.23742e-05	2.58065e-05	0		-7.72383	NaN	NaN	NaN
-7.72331	NaN	0	NaN		-94.5565	3.20948e-05	2.63947e-05	0		-7.72331	NaN	NaN	NaN
-7.72279	NaN	0	NaN		-94.5502	3.18148e-05	2.77128e-05	0		-7.72279	NaN	NaN	NaN
-7.72227	NaN	0	NaN		-94.5439	3.15425e-05	2.95895e-05	0		-7.72227	NaN	NaN	NaN
-7.72175	NaN	0	NaN		-94.5376	3.12864e-05	3.18223e-05	0		-7.72175	NaN	NaN	NaN
-7.72123	NaN	0	NaN		-94.5312	3.10545e-05	3.42184e-05	0		-7.72123	NaN	NaN	NaN
-7.72071	NaN	0	NaN		-94.5249	3.08544e-05	3.66128e-05	0		-7.72071	NaN	NaN	NaN
-7.72019	NaN	0	NaN		-94.5186	3.06926e-05	3.88715e-05	0		-7.72019	NaN	NaN	NaN
-7.71967	NaN	0	NaN		-94.5123	3.05747e-05	4.08883e-05	0		-7.71967	NaN	NaN	NaN
-7.71914	NaN	0	NaN		-94.506	3.05046e-05	4.25813e-05	0		-7.71914	NaN	NaN	NaN
-7.71862	NaN	0	NaN		-94.4997	3.04848e-05	4.38885e-05	0		-7.71862	NaN	NaN	NaN
-7.7181	NaN	0	NaN		-94.4934	3.0516e-05	4.47658e-05	0		-7.7181	NaN	NaN	NaN
-7.71758	NaN	0	NaN		-94.4871	3.05971e-05	4.51852e-05	0		-7.71758	NaN	NaN	NaN
-7.71706	NaN	0	NaN		-94.4808	3.07254e-05	4.51336e-05	0		-7.71706	NaN	NaN	NaN
-7.71654	NaN	0	NaN		-94.4745	3.08965e-05	4.46127e-05	0		-7.71654	NaN	NaN	NaN
-7.71602	NaN	0	NaN		-94.4682	3.11047e-05	4.36386e-05	0		-7.71602	NaN	NaN	NaN
-7.7155	NaN	0	NaN		-94.4619	3.13431e-05	4.2243e-05	0		-7.7155	NaN	NaN	NaN
-7.71498	NaN	0	NaN		-94.4556	3.16042e-05	4.04734e-05	0		-7.71498	NaN	NaN	NaN
-7.71446	NaN	0	NaN		-94.4493	3.18796e-05	3.83961e-05	0		-7.71446	NaN	NaN	NaN
-7.71394	NaN	0	NaN		-94.443	3.21611e-05	3.60981e-05	0		-7.71394	NaN	NaN	NaN
-7.71342	NaN	0	NaN		-94.4367	3.24402e-05	3.36912e-05	0		-7.71342	NaN	NaN	NaN
-7.71289	NaN	0	NaN		-94.4304	3.27089e-05	3.13161e-05	0		-7.71289	NaN	NaN	NaN
-7.71237	NaN	0	NaN		-94.4241	3.29594e-05	2.91449e-05	0		-7.71237	NaN	NaN	NaN
-7.71185	NaN	0	NaN		-94.4178	3.3185e-05	2.73746e-05	0		-7.71185	NaN	NaN	NaN
-7.71133	NaN	0	NaN		-94.4115	3.33794e-05	2.62052e-05	0		-7.71133	NaN	NaN	NaN
-7.71081	NaN	0	NaN		-94.4052	3.35376e-05	2.57941e-05	0		-7.71081	NaN	NaN	NaN
-7.71029	NaN	0	NaN		-94.3989	3.36553e-05	2.62022e-05	0		-7.71029	NaN	NaN	NaN
-7.70977	NaN	0	NaN		-94.3926	3.37296e-05	2.73691e-05	0		-7.70977	NaN	NaN	NaN
-7.70925	NaN	0	NaN		-94.3863	3.37585e-05	2.91379e-05	0		-7.70925	NaN	NaN	NaN
-7.70873	NaN	0	NaN		-94.38	3.37413e-05	3.13087e-05	0		-7.70873	NaN	NaN	NaN
-7.70821	NaN	0	NaN		-94.3737	3.36784e-05	3.36844e-05	0		-7.70821	NaN	NaN	NaN
-7.70769	NaN	0	NaN		-94.3674	3.35716e-05	3.60927e-05	0		-7.70769	NaN	NaN	NaN
-7.70717	NaN	0	NaN		-94.3611	3.34235e-05	3.83929e-05	0		-7.70717	NaN	NaN	NaN
-7.70664	NaN	0	NaN		-94.3548	3.3238e-05	4.04729e-05	0		-7.70664	NaN	NaN	NaN
-7.70612	NaN	0	NaN		-94.3485	3.302e-05	4.22454e-05	0		-7.70612	NaN	NaN	NaN
-7.7056	NaN	0	NaN		-94.3422	3.27756e-05	4.36444e-05	0		-7.7056	NaN	NaN	NaN
-7.70508	NaN	0	NaN		-94.3359	3.25113e-05	4.46219e-05	0		-7.70508	NaN	NaN	NaN
-7.70456	NaN	0	NaN		-94.3296	3.22348e-05	4.51463e-05	0		-7.70456	NaN	NaN	NaN
-7.70404	NaN	0	NaN		-94.3233	3.19539e-05	4.52012e-05	0		-7.70404	NaN	NaN	NaN
-7.70352	NaN	0	NaN		-94.317	3.1677e-05	4.4785e-05	0		-7.70352	NaN	NaN	NaN
-7.703	NaN	0	NaN		-94.3107	3.14125e-05	4.39106e-05	0		-7.703	NaN	NaN	NaN
-7.70248	NaN	0	NaN		-94.3044	3.11688e-05	4.26059e-05	0		-7.70248	NaN	NaN	NaN
-7.70196	NaN	0	NaN		-94.2981	3.09535e-05	4.0915e-05	0		-7.70196	NaN	NaN	NaN
-7.70144	NaN	0	NaN		-94.2918	3.07739e-05	3.88996e-05	0		-7.70144	NaN	NaN	NaN
-7.70091	NaN	0	NaN		-94.2855	3.06358e-05	3.66417e-05	0		-7.70091	NaN	NaN	NaN
-7.70039	NaN	0	NaN		-94.2792	3.05441e-05	3.42473e-05	0		-7.70039	NaN	NaN	NaN
-7.69987	NaN	0	NaN		-94.2729	3.05017e-05	3.18504e-05	0		-7.69987	NaN	NaN	NaN
-7.69935	NaN	0	NaN		-94.2666	3.05103e-05	2.9616e-05	0		-7.69935	NaN	NaN	NaN
-7.69883	NaN	0	NaN		-94.2603	3.05695e-05	2.77369e-05	0		-7.69883	NaN	NaN	NaN
-7.69831	NaN	0	NaN		-94.254	3.06773e-05	2.64156e-05	0		-7.69831	NaN	NaN	NaN
-7.69779	NaN	0	NaN		-94.2477	3.08301e-05	2.5824e-05	0		-7.69779	NaN	NaN	NaN
-7.69727	NaN	0	NaN		-94.2414	3.10227e-05	2.60486e-05	0		-7.69727	NaN	NaN	NaN
-7.69675	NaN	0	NaN		-94.2351	3.12487e-05	2.70559e-05	0		-7.69675	NaN	NaN	NaN
-7.69623	NaN	0	NaN		-94.2288	3.15008e-05	2.87065e-05	0		-7.69623	NaN	NaN	NaN
-7.69571	NaN	0	NaN		-94.2225	3.1771e-05	3.08053e-05	0		-7.69571	NaN	NaN	NaN
-7.69519	NaN	0	NaN		-94.2162	3.2051e-05	3.31517e-05	0		-7.69519	NaN	NaN	NaN
-7.69466	NaN	0	NaN		-94.2099	3.23324e-05	3.55669e-05	0		-7.69466	NaN	NaN	NaN
-7.69414	NaN	0	NaN		-94.2036	3.26068e-05	3.7903e-05	0		-7.69414	NaN	NaN	NaN
-7.69362	NaN	0	NaN		-94.1973	3.28664e-05	4.00417e-05	0		-7.69362	NaN	NaN	NaN
-7.6931	NaN	0	NaN		-94.191	3.3104e-05	4.18906e-05	0		-7.6931	NaN	NaN	NaN
-7.69258	NaN	0	NaN		-94.1847	3.33131e-05	4.3379e-05	0		-7.69258	NaN	NaN	NaN
-7.69206	NaN	0	NaN		-94.1784	3.34881e-05	4.44551e-05	0		-7.69206	NaN	NaN	NaN
-7.69154	NaN	0	NaN		-94.1721	3.36243e-05	4.50838e-05	0		-7.69154	NaN	NaN	NaN
-7.69102	NaN	0	NaN		-94.1658	3.37183e-05	4.52452e-05	0		-7.69102	NaN	NaN	NaN
-7.6905	NaN	0	NaN		-94.1595	3.37675e-05	4.49344e-05	0		-7.6905	NaN	NaN	NaN
-7.68998	NaN	0	NaN		-94.1532	3.37709e-05	4.41611e-05	0		-7.68998	NaN	NaN	NaN
-7.68946	NaN	0	NaN		-94.1469	3.37282e-05	4.29496e-05	0		-7.68946	NaN	NaN	NaN
-7.68894	NaN	0	NaN		-94.1406	3.36406e-05	4.13405e-05	0		-7.68894	NaN	NaN	NaN
-7.68841	NaN	0	NaN		-94.1343	3.35103e-05	3.93911e-05	0		-7.68841	NaN	NaN	NaN
-7.68789	NaN	0	NaN		-94.128	3.33408e-05	3.71788e-05	0		-7.68789	NaN	NaN	NaN
-7.68737	NaN	0	NaN		-94.1217	3.31365e-05	3.48038e-05	0		-7.68737	NaN	NaN	NaN
-7.68685	NaN	0	NaN		-94.1154	3.2903e-05	3.23934e-05	0		-7.68685	NaN	NaN	NaN
-7.68633	NaN	0	NaN		-94.1091	3.26465e-05	3.01056e-05	0		-7.68633	NaN	NaN	NaN
-7.68581	NaN	0	NaN		-94.1028	3.23744e-05	2.8128e-05	0		-7.68581	NaN	NaN	NaN
-7.68529	NaN	0	NaN		-94.0965	3.20942e-05	2.66637e-05	0		-7.68529	NaN	NaN	NaN
-7.68477	NaN	0	NaN		-94.0902	3.18144e-05	2.5896e-05	0		-7.68477	NaN	NaN	NaN
-7.68425	NaN	0	NaN		-94.0839	3.15432e-05	2.59353e-05	0		-7.68425	NaN	NaN	NaN
-7.68373	NaN	0	NaN		-94.0776	3.12892e-05	2.67756e-05	0		-7.68373	NaN	NaN	NaN
-7.68321	NaN	0	NaN		-94.0713	3.10602e-05	2.82977e-05	0		-7.68321	NaN	NaN	NaN
-7.68269	NaN	0	NaN		-94.065	3.08639e-05	3.03142e-05	0		-7.68269	NaN	NaN	NaN
-7.68216	NaN	0	NaN		-94.0587	3.07066e-05	3.26222e-05	0		-7.68216	NaN	NaN	NaN
-7.68164	NaN	0	NaN		-94.0524	3.05937e-05	3.50367e-05	0		-7.68164	NaN	NaN	NaN
-7.68112	NaN	0	NaN		-94.0461	3.05291e-05	3.74028e-05	0		-7.68112	NaN	NaN	NaN
-7.6806	NaN	0	NaN		-94.0398	3.05149e-05	3.95956e-05	0		-7.6806	NaN	NaN	NaN
-7.68008	NaN	0	NaN		-94.0335	3.05518e-05	4.15174e-05	0		-7.68008	NaN	NaN	NaN
-7.67956	NaN	0	NaN		-94.0272	3.06385e-05	4.30927e-05	0		-7.67956	NaN	NaN	NaN
-7.67904	NaN	0	NaN		-94.0209	3.07719e-05	4.42657e-05	0		-7.67904	NaN	NaN	NaN
-7.67852	NaN	0	NaN		-94.0146	3.09476e-05	4.49977e-05	0		-7.67852	NaN	NaN	NaN
-7.678	NaN	0	NaN		-94.0083	3.11597e-05	4.52654e-05	0		-7.678	NaN	NaN	NaN
-7.67748	NaN	0	NaN		-94.002	3.14013e-05	4.50606e-05	0		-7.67748	NaN	NaN	NaN
-7.67696	NaN	0	NaN		-93.9957	3.16646e-05	4.43896e-05	0		-7.67696	NaN	NaN	NaN
-7.67644	NaN	0	NaN		-93.9894	3.19415e-05	4.32736e-05	0		-7.67644	NaN	NaN	NaN
-7.67591	NaN	0	NaN		-93.9831	3.22234e-05	4.17492e-05	0		-7.67591	NaN	NaN	NaN
-7.67539	NaN	0	NaN		-93.9768	3.25021e-05	3.98698e-05	0		-7.67539	NaN	NaN	NaN
-7.67487	NaN	0	NaN		-93.9705	3.27694e-05	3.77082e-05	0		-7.67487	NaN	NaN	NaN
-7.67435	NaN	0	NaN		-93.9642	3.30178e-05	3.53589e-05	0		-7.67435	NaN	NaN	NaN
-7.67383	NaN	0	NaN		-93.9579	3.32404e-05	3.2943e-05	0		-7.67383	NaN	NaN	NaN
-7.67331	NaN	0	NaN		-93.9516	3.34313e-05	3.06114e-05	0		-7.67331	NaN	NaN	NaN
-7.67279	NaN	0	NaN		-93.9453	3.35853e-05	2.85457e-05	0		-7.67279	NaN	NaN	NaN
-7.67227	NaN	0	NaN		-93.939	3.36985e-05	2.69477e-05	0		-7.67227	NaN	NaN	NaN
-7.67175	NaN	0	NaN		-93.9327	3.37679e-05	2.60097e-05	0		-7.67175	NaN	NaN	NaN
-7.67123	NaN	0	NaN		-93.9264	3.37917e-05	2.58632e-05	0		-7.67123	NaN	NaN	NaN
-7.67071	NaN	0	NaN		-93.9201	3.37694e-05	2.65302e-05	0		-7.67071	NaN	NaN	NaN
-7.67018	NaN	0	NaN		-93.9138	3.37016e-05	2.7914e-05	0		-7.67018	NaN	NaN	NaN
-7.66966	NaN	0	NaN		-93.9075	3.35899e-05	2.98376e-05	0		-7.66966	NaN	NaN	NaN
-7.66914	NaN	0	NaN		-93.9012	3.34373e-05	3.20978e-05	0		-7.66914	NaN	NaN	NaN
-7.66862	NaN	0	NaN		-93.8949	3.32478e-05	3.45039e-05	0		-7.66862	NaN	NaN	NaN
-7.6681	NaN	0	NaN		-93.8886	3.30264e-05	3.68936e-05	0		-7.6681	NaN	NaN	NaN
-7.66758	NaN	0	NaN		-93.8823	3.27792e-05	3.91356e-05	0		-7.66758	NaN	NaN	NaN
-7.66706	NaN	0	NaN		-93.876	3.25129e-05	4.11265e-05	0		-7.66706	NaN	NaN	NaN
-7.66654	NaN	0	NaN		-93.8697	3.22352e-05	4.27859e-05	0		-7.66654	NaN	NaN	NaN
-7.66602	NaN	0	NaN		-93.8634	3.19541e-05	4.4054e-05	0		-7.66602	NaN	NaN	NaN
-7.6655	NaN	0	NaN		-93.8571	3.16779e-05	4.48882e-05	0		-7.6655	NaN	NaN	NaN
-7.66498	NaN	0	NaN		-93.8508	3.1415e-05	4.52619e-05	0		-7.66498	NaN	NaN	NaN
-7.66446	NaN	0	NaN		-93.8445	3.11739e-05	4.51635e-05	0		-7.66446	NaN	NaN	NaN
-7.66393	NaN	0	NaN		-93.8382	3.09621e-05	4.4596e-05	0		-7.66393	NaN	NaN	NaN
-7.66341	NaN	0	NaN		-93.8319	3.07866e-05	4.35773e-05	0		-7.66341	NaN	NaN	NaN
-7.66289	NaN	0	NaN		-93.8256	3.06533e-05	4.21403e-05	0		-7.66289	NaN	NaN	NaN
-7.66237	NaN	0	NaN		-93.8193	3.05668e-05	4.03347e-05	0		-7.66237	NaN	NaN	NaN
-7.66185	NaN	0	NaN		-93.813	3.05301e-05	3.82285e-05	0		-7.66185	NaN	NaN	NaN
-7.66133	NaN	0	NaN		-93.8067	3.05444e-05	3.59111e-05	0		-7.66133	NaN	NaN	NaN
-7.66081	NaN	0	NaN		-93.8004	3.06092e-05	3.34973e-05	0		-7.66081	NaN	NaN	NaN
-7.66029	NaN	0	NaN		-93.7941	3.07223e-05	3.11311e-05	0		-7.66029	NaN	NaN	NaN
-7.65977	NaN	0	NaN		-93.7878	3.088e-05	2.89876e-05	0		-7.65977	NaN	NaN	NaN
-7.65925	NaN	0	NaN		-93.7815	3.10768e-05	2.72658e-05	0		-7.65925	NaN	NaN	NaN
-7.65873	NaN	0	NaN		-93.7752	3.13064e-05	2.61642e-05	0		-7.65873	NaN	NaN	NaN
-7.65821	NaN	0	NaN		-93.7689	3.15612e-05	2.58329e-05	0		-7.65821	NaN	NaN	NaN
-7.65768	NaN	0	NaN		-93.7626	3.18332e-05	2.63214e-05	0		-7.65768	NaN	NaN	NaN
-7.65716	NaN	0	NaN		-93.7563	3.21141e-05	2.75577e-05	0		-7.65716	NaN	NaN	NaN
-7.65664	NaN	0	NaN		-93.75	3.23954e-05	2.93779e-05	0		-7.65664	NaN	NaN	NaN
-7.65612	NaN	0	NaN		-93.7437	3.26689e-05	3.15805e-05	0		-7.65612	NaN	NaN	NaN
-7.6556	NaN	0	NaN		-93.7374	3.29267e-05	3.39699e-05	0		-7.6556	NaN	NaN	NaN
-7.65508	NaN	0	NaN		-93.7311	3.31617e-05	3.63766e-05	0		-7.65508	NaN	NaN	NaN
-7.65456	NaN	0	NaN		-93.7248	3.33675e-05	3.86627e-05	0		-7.65456	NaN	NaN	NaN
-7.65404	NaN	0	NaN		-93.7185	3.35386e-05	4.07186e-05	0		-7.65404	NaN	NaN	NaN
-7.65352	NaN	0	NaN		-93.7122	3.36704e-05	4.24593e-05	0		-7.65352	NaN	NaN	NaN
-7.653	NaN	0	NaN		-93.7059	3.37596e-05	4.38203e-05	0		-7.653	NaN	NaN	NaN
-7.65248	NaN	0	NaN		-93.6996	3.38039e-05	4.47554e-05	0		-7.65248	NaN	NaN	NaN
-7.65196	NaN	0	NaN		-93.6933	3.38022e-05	4.52345e-05	0		-7.65196	NaN	NaN	NaN
-7.65143	NaN	0	NaN		-93.687	3.37544e-05	4.52427e-05	0		-7.65143	NaN	NaN	NaN
-7.65091	NaN	0	NaN		-93.6807	3.36618e-05	4.47798e-05	0		-7.65091	NaN	NaN	NaN
-7.65039	NaN	0	NaN		-93.6744	3.35269e-05	4.38601e-05	0		-7.65039	NaN	NaN	NaN
-7.64987	NaN	0	NaN		-93.6681	3.33532e-05	4.25131e-05	0		-7.64987	NaN	NaN	NaN
-7.64935	NaN	0	NaN		-93.6618	3.31452e-05	4.07847e-05	0		-7.64935	NaN	NaN	NaN
-7.64883	NaN	0	NaN		-93.6555	3.29085e-05	3.87385e-05	0		-7.64883	NaN	NaN	NaN
-7.64831	NaN	0	NaN		-93.6492	3.26497e-05	3.64589e-05	0		-7.64831	NaN	NaN	NaN
-7.64779	NaN	0	NaN		-93.6429	3.2376e-05	3.40545e-05	0		-7.64779	NaN	NaN	NaN
-7.64727	NaN	0	NaN		-93.6366	3.20952e-05	3.16626e-05	0		-7.64727	NaN	NaN	NaN
-7.64675	NaN	0	NaN		-93.6303	3.18156e-05	2.94513e-05	0		-7.64675	NaN	NaN	NaN
-7.64623	NaN	0	NaN		-93.624	3.15457e-05	2.7616e-05	0		-7.64623	NaN	NaN	NaN
-7.6457	NaN	0	NaN		-93.6177	3.12938e-05	2.63585e-05	0		-7.6457	NaN	NaN	NaN
-7.64518	NaN	0	NaN		-93.6114	3.10679e-05	2.5845e-05	0		-7.64518	NaN	NaN	NaN
-7.64466	NaN	0	NaN		-93.6051	3.08754e-05	2.6151e-05	0		-7.64466	NaN	NaN	NaN
-7.64414	NaN	0	NaN		-93.5988	3.07227e-05	2.7231e-05	0		-7.64414	NaN	NaN	NaN
-7.64362	NaN	0	NaN		-93.5925	3.06149e-05	2.89374e-05	0		-7.64362	NaN	NaN	NaN
-7.6431	NaN	0	NaN		-93.5862	3.05557e-05	3.10725e-05	0		-7.6431	NaN	NaN	NaN
-7.64258	NaN	0	NaN		-93.5799	3.05473e-05	3.34364e-05	0		-7.64258	NaN	NaN	NaN
-7.64206	NaN	0	NaN		-93.5736	3.05898e-05	3.58533e-05	0		-7.64206	NaN	NaN	NaN
-7.64154	NaN	0	NaN		-93.5673	3.06819e-05	3.81779e-05	0		-7.64154	NaN	NaN	NaN
-7.64102	NaN	0	NaN		-93.561	3.08205e-05	4.02946e-05	0		-7.64102	NaN	NaN	NaN
-7.6405	NaN	0	NaN		-93.5547	3.10007e-05	4.21133e-05	0		-7.6405	NaN	NaN	NaN
-7.63998	NaN	0	NaN		-93.5484	3.12167e-05	4.3565e-05	0		-7.63998	NaN	NaN	NaN
-7.63945	NaN	0	NaN		-93.5421	3.14614e-05	4.45996e-05	0		-7.63945	NaN	NaN	NaN
-7.63893	NaN	0	NaN		-93.5358	3.1727e-05	4.51835e-05	0		-7.63893	NaN	NaN	NaN
-7.63841	NaN	0	NaN		-93.5295	3.20051e-05	4.52984e-05	0		-7.63841	NaN	NaN	NaN
-7.63789	NaN	0	NaN		-93.5232	3.22874e-05	4.49407e-05	0		-7.63789	NaN	NaN	NaN
-7.63737	NaN	0	NaN		-93.5169	3.25655e-05	4.41216e-05	0		-7.63737	NaN	NaN	NaN
-7.63685	NaN	0	NaN		-93.5106	3.28314e-05	4.2867e-05	0		-7.63685	NaN	NaN	NaN
-7.63633	NaN	0	NaN		-93.5043	3.30775e-05	4.12191e-05	0		-7.63633	NaN	NaN	NaN
-7.63581	NaN	0	NaN		-93.498	3.32972e-05	3.92372e-05	0		-7.63581	NaN	NaN	NaN
-7.63529	NaN	0	NaN		-93.4917	3.34844e-05	3.70008e-05	0		-7.63529	NaN	NaN	NaN
-7.63477	NaN	0	NaN		-93.4854	3.36343e-05	3.46128e-05	0		-7.63477	NaN	NaN	NaN
-7.63425	NaN	0	NaN		-93.4791	3.37429e-05	3.22037e-05	0		-7.63425	NaN	NaN	NaN
-7.63373	NaN	0	NaN		-93.4728	3.38074e-05	2.99347e-05	0		-7.63373	NaN	NaN	NaN
-7.6332	NaN	0	NaN		-93.4665	3.38262e-05	2.7996e-05	0		-7.6332	NaN	NaN	NaN
-7.63268	NaN	0	NaN		-93.4602	3.37988e-05	2.65913e-05	0		-7.63268	NaN	NaN	NaN
-7.63216	NaN	0	NaN		-93.4539	3.37259e-05	2.58993e-05	0		-7.63216	NaN	NaN	NaN
-7.63164	NaN	0	NaN		-93.4476	3.36094e-05	2.60203e-05	0		-7.63164	NaN	NaN	NaN
-7.63112	NaN	0	NaN		-93.4413	3.34523e-05	2.69363e-05	0		-7.63112	NaN	NaN	NaN
-7.6306	NaN	0	NaN		-93.435	3.32588e-05	2.85185e-05	0		-7.6306	NaN	NaN	NaN
-7.63008	NaN	0	NaN		-93.4287	3.3034e-05	3.05757e-05	0		-7.63008	NaN	NaN	NaN
-7.62956	NaN	0	NaN		-93.4224	3.27841e-05	3.29054e-05	0		-7.62956	NaN	NaN	NaN
-7.62904	NaN	0	NaN		-93.4161	3.25159e-05	3.5325e-05	0		-7.62904	NaN	NaN	NaN
-7.62852	NaN	0	NaN		-93.4098	3.22372e-05	3.76823e-05	0		-7.62852	NaN	NaN	NaN
-7.628	NaN	0	NaN		-93.4035	3.19559e-05	3.98554e-05	0		-7.628	NaN	NaN	NaN
-7.62748	NaN	0	NaN		-93.3972	3.16805e-05	4.17486e-05	0		-7.62748	NaN	NaN	NaN
-7.62695	NaN	0	NaN		-93.3909	3.14194e-05	4.32885e-05	0		-7.62695	NaN	NaN	NaN
-7.62643	NaN	0	NaN		-93.3846	3.11809e-05	4.4421e-05	0		-7.62643	NaN	NaN	NaN
-7.62591	NaN	0	NaN		-93.3783	3.09725e-05	4.51088e-05	0		-7.62591	NaN	NaN	NaN
-7.62539	NaN	0	NaN		-93.372	3.08013e-05	4.53303e-05	0		-7.62539	NaN	NaN	NaN
-7.62487	NaN	0	NaN		-93.3657	3.06729e-05	4.50785e-05	0		-7.62487	NaN	NaN	NaN
-7.62435	NaN	0	NaN		-93.3594	3.05918e-05	4.43614e-05	0		-7.62435	NaN	NaN	NaN
-7.62383	NaN	0	NaN		-93.3531	3.05606e-05	4.32014e-05	0		-7.62383	NaN	NaN	NaN
-7.62331	NaN	0	NaN		-93.3468	3.05806e-05	4.1637e-05	0		-7.62331	NaN	NaN	NaN
-7.62279	NaN	0	NaN		-93.3405	3.0651e-05	3.97235e-05	0		-7.62279	NaN	NaN	NaN
-7.62227	NaN	0	NaN		-93.3342	3.07695e-05	3.75355e-05	0		-7.62227	NaN	NaN	NaN
-7.62175	NaN	0	NaN		-93.3279	3.0932e-05	3.51705e-05	0		-7.62175	NaN	NaN	NaN
-7.62123	NaN	0	NaN		-93.3216	3.1133e-05	3.27523e-05	0		-7.62123	NaN	NaN	NaN
-7.6207	NaN	0	NaN		-93.3153	3.1366e-05	3.04352e-05	0		-7.6207	NaN	NaN	NaN
-7.62018	NaN	0	NaN		-93.309	3.16235e-05	2.84037e-05	0		-7.62018	NaN	NaN	NaN
-7.61966	NaN	0	NaN		-93.3027	3.18972e-05	2.68608e-05	0		-7.61966	NaN	NaN	NaN
-7.61914	NaN	0	NaN		-93.2964	3.21789e-05	2.59956e-05	0		-7.61914	NaN	NaN	NaN
-7.61862	NaN	0	NaN		-93.2901	3.246e-05	2.59305e-05	0		-7.61862	NaN	NaN	NaN
-7.6181	NaN	0	NaN		-93.2838	3.27325e-05	2.66756e-05	0		-7.6181	NaN	NaN	NaN
-7.61758	NaN	0	NaN		-93.2775	3.29884e-05	2.81237e-05	0		-7.61758	NaN	NaN	NaN
-7.61706	NaN	0	NaN		-93.2712	3.32208e-05	3.00925e-05	0		-7.61706	NaN	NaN	NaN
-7.61654	NaN	0	NaN		-93.2649	3.34232e-05	3.23785e-05	0		-7.61654	NaN	NaN	NaN
-7.61602	NaN	0	NaN		-93.2586	3.35903e-05	3.47932e-05	0		-7.61602	NaN	NaN	NaN
-7.6155	NaN	0	NaN		-93.2523	3.37178e-05	3.71771e-05	0		-7.6155	NaN	NaN	NaN
-7.61497	NaN	0	NaN		-93.246	3.38022e-05	3.94017e-05	0		-7.61497	NaN	NaN	NaN
-7.61445	NaN	0	NaN		-93.2397	3.38415e-05	4.13658e-05	0		-7.61445	NaN	NaN	NaN
-7.61393	NaN	0	NaN		-93.2334	3.38346e-05	4.29913e-05	0		-7.61393	NaN	NaN	NaN
-7.61341	NaN	0	NaN		-93.2271	3.37817e-05	4.42199e-05	0		-7.61341	NaN	NaN	NaN
-7.61289	NaN	0	NaN		-93.2208	3.36843e-05	4.50106e-05	0		-7.61289	NaN	NaN	NaN
-7.61237	NaN	0	NaN		-93.2145	3.35447e-05	4.53384e-05	0		-7.61237	NaN	NaN	NaN
-7.61185	NaN	0	NaN		-93.2082	3.33668e-05	4.5193e-05	0		-7.61185	NaN	NaN	NaN
-7.61133	NaN	0	NaN		-93.2019	3.31551e-05	4.4579e-05	0		-7.61133	NaN	NaN	NaN
-7.61081	NaN	0	NaN		-93.1956	3.29154e-05	4.35157e-05	0		-7.61081	NaN	NaN	NaN
-7.61029	NaN	0	NaN		-93.1893	3.26543e-05	4.20376e-05	0		-7.61029	NaN	NaN	NaN
-7.60977	NaN	0	NaN		-93.183	3.23791e-05	4.01963e-05	0		-7.60977	NaN	NaN	NaN
-7.60925	NaN	0	NaN		-93.1767	3.20978e-05	3.80618e-05	0		-7.60925	NaN	NaN	NaN
-7.60872	NaN	0	NaN		-93.1704	3.18186e-05	3.5726e-05	0		-7.60872	NaN	NaN	NaN
-7.6082	NaN	0	NaN		-93.1641	3.15499e-05	3.33065e-05	0		-7.6082	NaN	NaN	NaN
-7.60768	NaN	0	NaN		-93.1578	3.13003e-05	3.09507e-05	0		-7.60768	NaN	NaN	NaN
-7.60716	NaN	0	NaN		-93.1515	3.10775e-05	2.88367e-05	0		-7.60716	NaN	NaN	NaN
-7.60664	NaN	0	NaN		-93.1452	3.08889e-05	2.71654e-05	0		-7.60664	NaN	NaN	NaN
-7.60612	NaN	0	NaN		-93.1389	3.07408e-05	2.61332e-05	0		-7.60612	NaN	NaN	NaN
-7.6056	NaN	0	NaN		-93.1326	3.06382e-05	2.58824e-05	0		-7.6056	NaN	NaN	NaN
-7.60508	NaN	0	NaN		-93.1263	3.05845e-05	2.64508e-05	0		-7.60508	NaN	NaN	NaN
-7.60456	NaN	0	NaN		-93.12	3.05818e-05	2.77552e-05	0		-7.60456	NaN	NaN	NaN
-7.60404	NaN	0	NaN		-93.1137	3.063e-05	2.96251e-05	0		-7.60404	NaN	NaN	NaN
-7.60352	NaN	0	NaN		-93.1074	3.07276e-05	3.18579e-05	0		-7.60352	NaN	NaN	NaN
-7.603	NaN	0	NaN		-93.1011	3.08712e-05	3.42595e-05	0		-7.603	NaN	NaN	NaN
-7.60247	NaN	0	NaN		-93.0948	3.10559e-05	3.66635e-05	0		-7.60247	NaN	NaN	NaN
-7.60195	NaN	0	NaN		-93.0885	3.12758e-05	3.89346e-05	0		-7.60195	NaN	NaN	NaN
-7.60143	NaN	0	NaN		-93.0822	3.15235e-05	4.09658e-05	0		-7.60143	NaN	NaN	NaN
-7.60091	NaN	0	NaN		-93.0759	3.17912e-05	4.26739e-05	0		-7.60091	NaN	NaN	NaN
-7.60039	NaN	0	NaN		-93.0696	3.20705e-05	4.39966e-05	0		-7.60039	NaN	NaN	NaN
-7.59987	NaN	0	NaN		-93.0633	3.23531e-05	4.4889e-05	0		-7.59987	NaN	NaN	NaN
-7.59935	NaN	0	NaN		-93.057	3.26306e-05	4.53227e-05	0		-7.59935	NaN	NaN	NaN
-7.59883	NaN	0	NaN		-93.0507	3.28949e-05	4.5284e-05	0		-7.59883	NaN	NaN	NaN
-7.59831	NaN	0	NaN		-93.0444	3.31387e-05	4.47743e-05	0		-7.59831	NaN	NaN	NaN
-7.59779	NaN	0	NaN		-93.0381	3.33553e-05	4.38093e-05	0		-7.59779	NaN	NaN	NaN
-7.59727	NaN	0	NaN		-93.0318	3.35389e-05	4.24203e-05	0		-7.59727	NaN	NaN	NaN
-7.59675	NaN	0	NaN		-93.0255	3.36845e-05	4.06547e-05	0		-7.59675	NaN	NaN	NaN
-7.59622	NaN	0	NaN		-93.0192	3.37885e-05	3.85783e-05	0		-7.59622	NaN	NaN	NaN
-7.5957	NaN	0	NaN		-93.0129	3.38481e-05	3.62777e-05	0		-7.5957	NaN	NaN	NaN
-7.59518	NaN	0	NaN		-93.0066	3.38618e-05	3.38645e-05	0		-7.59518	NaN	NaN	NaN
-7.59466	NaN	0	NaN		-93.0003	3.38292e-05	3.14789e-05	0		-7.59466	NaN	NaN	NaN
-7.59414	NaN	0	NaN		-92.994	3.37513e-05	2.92926e-05	0		-7.59414	NaN	NaN	NaN
-7.59362	NaN	0	NaN		-92.9877	3.36301e-05	2.7503e-05	0		-7.59362	NaN	NaN	NaN
-7.5931	NaN	0	NaN		-92.9814	3.34686e-05	2.63111e-05	0		-7.5931	NaN	NaN	NaN
-7.59258	NaN	0	NaN		-92.9751	3.32711e-05	2.58766e-05	0		-7.59258	NaN	NaN	NaN
-7.59206	NaN	0	NaN		-92.9688	3.3043e-05	2.62638e-05	0		-7.59206	NaN	NaN	NaN
-7.59154	NaN	0	NaN		-92.9624	3.27904e-05	2.74154e-05	0		-7.59154	NaN	NaN	NaN
-7.59102	NaN	0	NaN		-92.9561	3.25204e-05	2.9176e-05	0		-7.59102	NaN	NaN	NaN
-7.59049	NaN	0	NaN		-92.9498	3.22407e-05	3.13455e-05	0		-7.59049	NaN	NaN	NaN
-7.58997	NaN	0	NaN		-92.9435	3.19593e-05	3.37256e-05	0		-7.58997	NaN	NaN	NaN
-7.58945	NaN	0	NaN		-92.9372	3.16848e-05	3.61429e-05	0		-7.58945	NaN	NaN	NaN
-7.58893	NaN	0	NaN		-92.9309	3.14255e-05	3.84552e-05	0		-7.58893	NaN	NaN	NaN
-7.58841	NaN	0	NaN		-92.9246	3.11897e-05	4.05492e-05	0		-7.58841	NaN	NaN	NaN
-7.58789	NaN	0	NaN		-92.9183	3.0985e-05	4.23369e-05	0		-7.58789	NaN	NaN	NaN
-7.58737	NaN	0	NaN		-92.912	3.08181e-05	4.37515e-05	0		-7.58737	NaN	NaN	NaN
-7.58685	NaN	0	NaN		-92.9057	3.06947e-05	4.47443e-05	0		-7.58685	NaN	NaN	NaN
-7.58633	NaN	0	NaN		-92.8994	3.06189e-05	4.52832e-05	0		-7.58633	NaN	NaN	NaN
-7.58581	NaN	0	NaN		-92.8931	3.05934e-05	4.53513e-05	0		-7.58581	NaN	NaN	NaN
-7.58529	NaN	0	NaN		-92.8868	3.06191e-05	4.49467e-05	0		-7.58529	NaN	NaN	NaN
-7.58477	NaN	0	NaN		-92.8805	3.06951e-05	4.40818e-05	0		-7.58477	NaN	NaN	NaN
-7.58424	NaN	0	NaN		-92.8742	3.08188e-05	4.27843e-05	0		-7.58424	NaN	NaN	NaN
-7.58372	NaN	0	NaN		-92.8679	3.09861e-05	4.10979e-05	0		-7.58372	NaN	NaN	NaN
-7.5832	NaN	0	NaN		-92.8616	3.11913e-05	3.9084e-05	0		-7.5832	NaN	NaN	NaN
-7.58268	NaN	0	NaN		-92.8553	3.14277e-05	3.68243e-05	0		-7.58268	NaN	NaN	NaN
-7.58216	NaN	0	NaN		-92.849	3.16876e-05	3.44243e-05	0		-7.58216	NaN	NaN	NaN
-7.58164	NaN	0	NaN		-92.8427	3.1963e-05	3.20177e-05	0		-7.58164	NaN	NaN	NaN
-7.58112	NaN	0	NaN		-92.8364	3.22454e-05	2.97692e-05	0		-7.58112	NaN	NaN	NaN
-7.5806	NaN	0	NaN		-92.8301	3.25263e-05	2.78716e-05	0		-7.5806	NaN	NaN	NaN
-7.58008	NaN	0	NaN		-92.8238	3.27976e-05	2.65282e-05	0		-7.58008	NaN	NaN	NaN
-7.57956	NaN	0	NaN		-92.8175	3.30516e-05	2.59131e-05	0		-7.57956	NaN	NaN	NaN
-7.57904	NaN	0	NaN		-92.8112	3.32812e-05	2.61159e-05	0		-7.57904	NaN	NaN	NaN
-7.57852	NaN	0	NaN		-92.8049	3.34802e-05	2.71066e-05	0		-7.57852	NaN	NaN	NaN
-7.57799	NaN	0	NaN		-92.7986	3.36434e-05	2.87474e-05	0		-7.57799	NaN	NaN	NaN
-7.57747	NaN	0	NaN		-92.7923	3.37664e-05	3.08435e-05	0		-7.57747	NaN	NaN	NaN
-7.57695	NaN	0	NaN		-92.786	3.3846e-05	3.31933e-05	0		-7.57695	NaN	NaN	NaN
-7.57643	NaN	0	NaN		-92.7797	3.38802e-05	3.56167e-05	0		-7.57643	NaN	NaN	NaN
-7.57591	NaN	0	NaN		-92.7734	3.38682e-05	3.79643e-05	0		-7.57591	NaN	NaN	NaN
-7.57539	NaN	0	NaN		-92.7671	3.38103e-05	4.01169e-05	0		-7.57539	NaN	NaN	NaN
-7.57487	NaN	0	NaN		-92.7608	3.37079e-05	4.19809e-05	0		-7.57487	NaN	NaN	NaN
-7.57435	NaN	0	NaN		-92.7545	3.35638e-05	4.3485e-05	0		-7.57435	NaN	NaN	NaN
-7.57383	NaN	0	NaN		-92.7482	3.33816e-05	4.45765e-05	0		-7.57383	NaN	NaN	NaN
-7.57331	NaN	0	NaN		-92.7419	3.31663e-05	4.52199e-05	0		-7.57331	NaN	NaN	NaN
-7.57279	NaN	0	NaN		-92.7356	3.29236e-05	4.53949e-05	0		-7.57279	NaN	NaN	NaN
-7.57227	NaN	0	NaN		-92.7293	3.26603e-05	4.50961e-05	0		-7.57227	NaN	NaN	NaN
-7.57174	NaN	0	NaN		-92.723	3.23838e-05	4.43328e-05	0		-7.57174	NaN	NaN	NaN
-7.57122	NaN	0	NaN		-92.7167	3.21019e-05	4.31291e-05	0		-7.57122	NaN	NaN	NaN
-7.5707	NaN	0	NaN		-92.7104	3.18232e-05	4.15249e-05	0		-7.5707	NaN	NaN	NaN
-7.57018	NaN	0	NaN		-92.7041	3.1556e-05	3.95777e-05	0		-7.57018	NaN	NaN	NaN
-7.56966	NaN	0	NaN		-92.6978	3.13086e-05	3.73642e-05	0		-7.56966	NaN	NaN	NaN
-7.56914	NaN	0	NaN		-92.6915	3.10891e-05	3.49843e-05	0		-7.56914	NaN	NaN	NaN
-7.56862	NaN	0	NaN		-92.6852	3.09045e-05	3.25651e-05	0		-7.56862	NaN	NaN	NaN
-7.5681	NaN	0	NaN		-92.6789	3.07611e-05	3.02641e-05	0		-7.5681	NaN	NaN	NaN
-7.56758	NaN	0	NaN		-92.6726	3.06636e-05	2.82688e-05	0		-7.56758	NaN	NaN	NaN
-7.56706	NaN	0	NaN		-92.6663	3.06155e-05	2.67829e-05	0		-7.56706	NaN	NaN	NaN
-7.56654	NaN	0	NaN		-92.66	3.06185e-05	2.59918e-05	0		-7.56654	NaN	NaN	NaN
-7.56601	NaN	0	NaN		-92.6537	3.06724e-05	2.60086e-05	0		-7.56601	NaN	NaN	NaN
-7.56549	NaN	0	NaN		-92.6474	3.07754e-05	2.68309e-05	0		-7.56549	NaN	NaN	NaN
-7.56497	NaN	0	NaN		-92.6411	3.0924e-05	2.83417e-05	0		-7.56497	NaN	NaN	NaN
-7.56445	NaN	0	NaN		-92.6348	3.11132e-05	3.03541e-05	0		-7.56445	NaN	NaN	NaN
-7.56393	NaN	0	NaN		-92.6285	3.13368e-05	3.26644e-05	0		-7.56393	NaN	NaN	NaN
-7.56341	NaN	0	NaN		-92.6222	3.15874e-05	3.50863e-05	0		-7.56341	NaN	NaN	NaN
-7.56289	NaN	0	NaN		-92.6159	3.18572e-05	3.74634e-05	0		-7.56289	NaN	NaN	NaN
-7.56237	NaN	0	NaN		-92.6096	3.21377e-05	3.96697e-05	0		-7.56237	NaN	NaN	NaN
-7.56185	NaN	0	NaN		-92.6033	3.24204e-05	4.16065e-05	0		-7.56185	NaN	NaN	NaN
-7.56133	NaN	0	NaN		-92.597	3.26972e-05	4.31975e-05	0		-7.56133	NaN	NaN	NaN
-7.56081	NaN	0	NaN		-92.5907	3.29599e-05	4.43861e-05	0		-7.56081	NaN	NaN	NaN
-7.56029	NaN	0	NaN		-92.5844	3.32014e-05	4.51331e-05	0		-7.56029	NaN	NaN	NaN
-7.55976	NaN	0	NaN		-92.5781	3.34148e-05	4.54147e-05	0		-7.55976	NaN	NaN	NaN
-7.55924	NaN	0	NaN		-92.5718	3.35946e-05	4.52223e-05	0		-7.55924	NaN	NaN	NaN
-7.55872	NaN	0	NaN		-92.5655	3.3736e-05	4.45618e-05	0		-7.55872	NaN	NaN	NaN
-7.5582	NaN	0	NaN		-92.5592	3.38353e-05	4.34539e-05	0		-7.5582	NaN	NaN	NaN
-7.55768	NaN	0	NaN		-92.5529	3.38899e-05	4.1935e-05	0		-7.55768	NaN	NaN	NaN
-7.55716	NaN	0	NaN		-92.5466	3.38985e-05	4.00584e-05	0		-7.55716	NaN	NaN	NaN
-7.55664	NaN	0	NaN		-92.5403	3.38609e-05	3.78962e-05	0		-7.55664	NaN	NaN	NaN
-7.55612	NaN	0	NaN		-92.534	3.3778e-05	3.55428e-05	0		-7.55612	NaN	NaN	NaN
-7.5556	NaN	0	NaN		-92.5277	3.36519e-05	3.31189e-05	0		-7.5556	NaN	NaN	NaN
-7.55508	NaN	0	NaN		-92.5214	3.34861e-05	3.0775e-05	0		-7.55508	NaN	NaN	NaN
-7.55456	NaN	0	NaN		-92.5151	3.32847e-05	2.86924e-05	0		-7.55456	NaN	NaN	NaN
-7.55404	NaN	0	NaN		-92.5088	3.30533e-05	2.70736e-05	0		-7.55404	NaN	NaN	NaN
-7.55351	NaN	0	NaN		-92.5025	3.27982e-05	2.61122e-05	0		-7.55351	NaN	NaN	NaN
-7.55299	NaN	0	NaN		-92.4962	3.25264e-05	2.59427e-05	0		-7.55299	NaN	NaN	NaN
-7.55247	NaN	0	NaN		-92.4899	3.22457e-05	2.65904e-05	0		-7.55247	NaN	NaN	NaN
-7.55195	NaN	0	NaN		-92.4836	3.19644e-05	2.79614e-05	0		-7.55195	NaN	NaN	NaN
-7.55143	NaN	0	NaN		-92.4773	3.16909e-05	2.98794e-05	0		-7.55143	NaN	NaN	NaN
-7.55091	NaN	0	NaN		-92.471	3.14335e-05	3.21407e-05	0		-7.55091	NaN	NaN	NaN
-7.55039	NaN	0	NaN		-92.4647	3.12006e-05	3.45533e-05	0		-7.55039	NaN	NaN	NaN
-7.54987	NaN	0	NaN		-92.4584	3.09995e-05	3.69534e-05	0		-7.54987	NaN	NaN	NaN
-7.54935	NaN	0	NaN		-92.4521	3.0837e-05	3.92087e-05	0		-7.54935	NaN	NaN	NaN
-7.54883	NaN	0	NaN		-92.4458	3.07185e-05	4.12144e-05	0		-7.54883	NaN	NaN	NaN
-7.54831	NaN	0	NaN		-92.4395	3.06482e-05	4.28895e-05	0		-7.54831	NaN	NaN	NaN
-7.54779	NaN	0	NaN		-92.4332	3.06283e-05	4.41733e-05	0		-7.54779	NaN	NaN	NaN
-7.54726	NaN	0	NaN		-92.4269	3.06597e-05	4.50228e-05	0		-7.54726	NaN	NaN	NaN
-7.54674	NaN	0	NaN		-92.4206	3.07413e-05	4.54107e-05	0		-7.54674	NaN	NaN	NaN
-7.54622	NaN	0	NaN		-92.4143	3.08703e-05	4.5325e-05	0		-7.54622	NaN	NaN	NaN
-7.5457	NaN	0	NaN		-92.408	3.10423e-05	4.47684e-05	0		-7.5457	NaN	NaN	NaN
-7.54518	NaN	0	NaN		-92.4017	3.12516e-05	4.37583e-05	0		-7.54518	NaN	NaN	NaN
-7.54466	NaN	0	NaN		-92.3954	3.14913e-05	4.23275e-05	0		-7.54466	NaN	NaN	NaN
-7.54414	NaN	0	NaN		-92.3891	3.17537e-05	4.05251e-05	0		-7.54414	NaN	NaN	NaN
-7.54362	NaN	0	NaN		-92.3828	3.20306e-05	3.8419e-05	0		-7.54362	NaN	NaN	NaN
-7.5431	NaN	0	NaN		-92.3765	3.23136e-05	3.60983e-05	0		-7.5431	NaN	NaN	NaN
-7.54258	NaN	0	NaN		-92.3702	3.25942e-05	3.36773e-05	0		-7.54258	NaN	NaN	NaN
-7.54206	NaN	0	NaN		-92.3639	3.28643e-05	3.12996e-05	0		-7.54206	NaN	NaN	NaN
-7.54154	NaN	0	NaN		-92.3576	3.31163e-05	2.91401e-05	0		-7.54154	NaN	NaN	NaN
-7.54101	NaN	0	NaN		-92.3513	3.33431e-05	2.73982e-05	0		-7.54101	NaN	NaN	NaN
-7.54049	NaN	0	NaN		-92.345	3.35386e-05	2.62735e-05	0		-7.54049	NaN	NaN	NaN
-7.53997	NaN	0	NaN		-92.3387	3.36977e-05	2.59188e-05	0		-7.53997	NaN	NaN	NaN
-7.53945	NaN	0	NaN		-92.3324	3.38162e-05	2.6387e-05	0		-7.53945	NaN	NaN	NaN
-7.53893	NaN	0	NaN		-92.3261	3.3891e-05	2.76089e-05	0		-7.53893	NaN	NaN	NaN
-7.53841	NaN	0	NaN		-92.3198	3.39202e-05	2.9422e-05	0		-7.53841	NaN	NaN	NaN
-7.53789	NaN	0	NaN		-92.3135	3.3903e-05	3.16244e-05	0		-7.53789	NaN	NaN	NaN
-7.53737	NaN	0	NaN		-92.3072	3.384e-05	3.40193e-05	0		-7.53737	NaN	NaN	NaN
-7.53685	NaN	0	NaN		-92.3009	3.37327e-05	3.64358e-05	0		-7.53685	NaN	NaN	NaN
-7.53633	NaN	0	NaN		-92.2946	3.3584e-05	3.87347e-05	0		-7.53633	NaN	NaN	NaN
-7.53581	NaN	0	NaN		-92.2883	3.33977e-05	4.08053e-05	0		-7.53581	NaN	NaN	NaN
-7.53528	NaN	0	NaN		-92.282	3.31788e-05	4.25616e-05	0		-7.53528	NaN	NaN	NaN
-7.53476	NaN	0	NaN		-92.2757	3.29333e-05	4.39385e-05	0		-7.53476	NaN	NaN	NaN
-7.53424	NaN	0	NaN		-92.2694	3.26678e-05	4.48891e-05	0		-7.53424	NaN	NaN	NaN
-7.53372	NaN	0	NaN		-92.2631	3.23899e-05	4.53827e-05	0		-7.53372	NaN	NaN	NaN
-7.5332	NaN	0	NaN		-92.2568	3.21077e-05	4.54041e-05	0		-7.5332	NaN	NaN	NaN
-7.53268	NaN	0	NaN		-92.2505	3.18295e-05	4.49524e-05	0		-7.53268	NaN	NaN	NaN
-7.53216	NaN	0	NaN		-92.2442	3.15638e-05	4.40418e-05	0		-7.53216	NaN	NaN	NaN
-7.53164	NaN	0	NaN		-92.2379	3.13189e-05	4.27016e-05	0		-7.53164	NaN	NaN	NaN
-7.53112	NaN	0	NaN		-92.2316	3.11026e-05	4.0977e-05	0		-7.53112	NaN	NaN	NaN
-7.5306	NaN	0	NaN		-92.2253	3.09221e-05	3.89315e-05	0		-7.5306	NaN	NaN	NaN
-7.53008	NaN	0	NaN		-92.219	3.07834e-05	3.66492e-05	0		-7.53008	NaN	NaN	NaN
-7.52956	NaN	0	NaN		-92.2127	3.06912e-05	3.42383e-05	0		-7.52956	NaN	NaN	NaN
-7.52903	NaN	0	NaN		-92.2064	3.06487e-05	3.18358e-05	0		-7.52903	NaN	NaN	NaN
-7.52851	NaN	0	NaN		-92.2001	3.06574e-05	2.96095e-05	0		-7.52851	NaN	NaN	NaN
-7.52799	NaN	0	NaN		-92.1938	3.0717e-05	2.77548e-05	0		-7.52799	NaN	NaN	NaN
-7.52747	NaN	0	NaN		-92.1875	3.08254e-05	2.64747e-05	0		-7.52747	NaN	NaN	NaN
-7.52695	NaN	0	NaN		-92.1812	3.0979e-05	2.59374e-05	0		-7.52695	NaN	NaN	NaN
-7.52643	NaN	0	NaN		-92.1749	3.11726e-05	2.62221e-05	0		-7.52643	NaN	NaN	NaN
-7.52591	NaN	0	NaN		-92.1686	3.13999e-05	2.72863e-05	0		-7.52591	NaN	NaN	NaN
-7.52539	NaN	0	NaN		-92.1623	3.16534e-05	2.89841e-05	0		-7.52539	NaN	NaN	NaN
-7.52487	NaN	0	NaN		-92.156	3.19251e-05	3.11175e-05	0		-7.52487	NaN	NaN	NaN
-7.52435	NaN	0	NaN		-92.1497	3.22066e-05	3.3486e-05	0		-7.52435	NaN	NaN	NaN
-7.52383	NaN	0	NaN		-92.1434	3.24895e-05	3.59119e-05	0		-7.52383	NaN	NaN	NaN
-7.52331	NaN	0	NaN		-92.1371	3.27654e-05	3.82489e-05	0		-7.52331	NaN	NaN	NaN
-7.52278	NaN	0	NaN		-92.1308	3.30265e-05	4.03801e-05	0		-7.52278	NaN	NaN	NaN
-7.52226	NaN	0	NaN		-92.1245	3.32654e-05	4.22144e-05	0		-7.52226	NaN	NaN	NaN
-7.52174	NaN	0	NaN		-92.1182	3.34757e-05	4.3682e-05	0		-7.52174	NaN	NaN	NaN
-7.52122	NaN	0	NaN		-92.1119	3.36517e-05	4.47323e-05	0		-7.52122	NaN	NaN	NaN
-7.5207	NaN	0	NaN		-92.1056	3.37888e-05	4.5331e-05	0		-7.5207	NaN	NaN	NaN
-7.52018	NaN	0	NaN		-92.0993	3.38833e-05	4.54594e-05	0		-7.52018	NaN	NaN	NaN
-7.51966	NaN	0	NaN		-92.093	3.3933e-05	4.51135e-05	0		-7.51966	NaN	NaN	NaN
-7.51914	NaN	0	NaN		-92.0867	3.39365e-05	4.43039e-05	0		-7.51914	NaN	NaN	NaN
-7.51862	NaN	0	NaN		-92.0804	3.38937e-05	4.30566e-05	0		-7.51862	NaN	NaN	NaN
-7.5181	NaN	0	NaN		-92.0741	3.38058e-05	4.14131e-05	0		-7.5181	NaN	NaN	NaN
-7.51758	NaN	0	NaN		-92.0678	3.3675e-05	3.94325e-05	0		-7.51758	NaN	NaN	NaN
-7.51706	NaN	0	NaN		-92.0615	3.35048e-05	3.71941e-05	0		-7.51706	NaN	NaN	NaN
-7.51653	NaN	0	NaN		-92.0552	3.32996e-05	3.48004e-05	0		-7.51653	NaN	NaN	NaN
-7.51601	NaN	0	NaN		-92.0489	3.3065e-05	3.23814e-05	0		-7.51601	NaN	NaN	NaN
-7.51549	NaN	0	NaN		-92.0426	3.28073e-05	3.00983e-05	0		-7.51549	NaN	NaN	NaN
-7.51497	NaN	0	NaN		-92.0363	3.25338e-05	2.81411e-05	0		-7.51497	NaN	NaN	NaN
-7.51445	NaN	0	NaN		-92.03	3.22524e-05	2.67142e-05	0		-7.51445	NaN	NaN	NaN
-7.51393	NaN	0	NaN		-92.0237	3.19712e-05	2.59984e-05	0		-7.51393	NaN	NaN	NaN
-7.51341	NaN	0	NaN		-92.0174	3.16987e-05	2.60973e-05	0		-7.51341	NaN	NaN	NaN
-7.51289	NaN	0	NaN		-92.0111	3.14434e-05	2.69961e-05	0		-7.51289	NaN	NaN	NaN
-7.51237	NaN	0	NaN		-92.0048	3.12133e-05	2.8568e-05	0		-7.51237	NaN	NaN	NaN
-7.51185	NaN	0	NaN		-91.9985	3.1016e-05	3.06222e-05	0		-7.51185	NaN	NaN	NaN
-7.51133	NaN	0	NaN		-91.9922	3.0858e-05	3.29553e-05	0		-7.51133	NaN	NaN	NaN
-7.5108	NaN	0	NaN		-91.9859	3.07445e-05	3.53832e-05	0		-7.5108	NaN	NaN	NaN
-7.51028	NaN	0	NaN		-91.9796	3.06796e-05	3.77524e-05	0		-7.51028	NaN	NaN	NaN
-7.50976	NaN	0	NaN		-91.9733	3.06655e-05	3.99397e-05	0		-7.50976	NaN	NaN	NaN
-7.50924	NaN	0	NaN		-91.967	3.07026e-05	4.18484e-05	0		-7.50924	NaN	NaN	NaN
-7.50872	NaN	0	NaN		-91.9607	3.07898e-05	4.34044e-05	0		-7.50872	NaN	NaN	NaN
-7.5082	NaN	0	NaN		-91.9544	3.09239e-05	4.45527e-05	0		-7.5082	NaN	NaN	NaN
-7.50768	NaN	0	NaN		-91.9481	3.11006e-05	4.52556e-05	0		-7.50768	NaN	NaN	NaN
-7.50716	NaN	0	NaN		-91.9418	3.13139e-05	4.54909e-05	0		-7.50716	NaN	NaN	NaN
-7.50664	NaN	0	NaN		-91.9355	3.15569e-05	4.52513e-05	0		-7.50664	NaN	NaN	NaN
-7.50612	NaN	0	NaN		-91.9292	3.18217e-05	4.45442e-05	0		-7.50612	NaN	NaN	NaN
-7.5056	NaN	0	NaN		-91.9229	3.21001e-05	4.3392e-05	0		-7.5056	NaN	NaN	NaN
-7.50508	NaN	0	NaN		-91.9166	3.23836e-05	4.18325e-05	0		-7.50508	NaN	NaN	NaN
-7.50455	NaN	0	NaN		-91.9103	3.26638e-05	3.9921e-05	0		-7.50455	NaN	NaN	NaN
-7.50403	NaN	0	NaN		-91.904	3.29326e-05	3.77317e-05	0		-7.50403	NaN	NaN	NaN
-7.50351	NaN	0	NaN		-91.8977	3.31824e-05	3.53617e-05	0		-7.50351	NaN	NaN	NaN
-7.50299	NaN	0	NaN		-91.8914	3.34063e-05	3.29345e-05	0		-7.50299	NaN	NaN	NaN
-7.50247	NaN	0	NaN		-91.8851	3.35983e-05	3.06041e-05	0		-7.50247	NaN	NaN	NaN
-7.50195	NaN	0	NaN		-91.8788	3.37533e-05	2.85549e-05	0		-7.50195	NaN	NaN	NaN
-7.50143	NaN	0	NaN		-91.8725	3.38672e-05	2.69905e-05	0		-7.50143	NaN	NaN	NaN
-7.50091	NaN	0	NaN		-91.8662	3.39371e-05	2.61015e-05	0		-7.50091	NaN	NaN	NaN
-7.50039	NaN	0	NaN		-91.8599	3.39613e-05	2.60136e-05	0		-7.50039	NaN	NaN	NaN
-7.49987	NaN	0	NaN		-91.8536	3.3939e-05	2.67401e-05	0		-7.49987	NaN	NaN	NaN
-7.49935	NaN	0	NaN		-91.8473	3.38709e-05	2.81764e-05	0		-7.49935	NaN	NaN	NaN
-7.49883	NaN	0	NaN		-91.841	3.37588e-05	3.01407e-05	0		-7.49883	NaN	NaN	NaN
-7.4983	NaN	0	NaN		-91.8347	3.36055e-05	3.2429e-05	0		-7.4983	NaN	NaN	NaN
-7.49778	NaN	0	NaN		-91.8284	3.34151e-05	3.48511e-05	0		-7.49778	NaN	NaN	NaN
-7.49726	NaN	0	NaN		-91.8221	3.31927e-05	3.72463e-05	0		-7.49726	NaN	NaN	NaN
-7.49674	NaN	0	NaN		-91.8158	3.29443e-05	3.94848e-05	0		-7.49674	NaN	NaN	NaN
-7.49622	NaN	0	NaN		-91.8095	3.26767e-05	4.14644e-05	0		-7.49622	NaN	NaN	NaN
-7.4957	NaN	0	NaN		-91.8032	3.23976e-05	4.31059e-05	0		-7.4957	NaN	NaN	NaN
-7.49518	NaN	0	NaN		-91.7969	3.21151e-05	4.43505e-05	0		-7.49518	NaN	NaN	NaN
-7.49466	NaN	0	NaN		-91.7906	3.18375e-05	4.51566e-05	0		-7.49466	NaN	NaN	NaN
-7.49414	NaN	0	NaN		-91.7843	3.15734e-05	4.54985e-05	0		-7.49414	NaN	NaN	NaN
-7.49362	NaN	0	NaN		-91.778	3.1331e-05	4.53658e-05	0		-7.49362	NaN	NaN	NaN
-7.4931	NaN	0	NaN		-91.7717	3.11182e-05	4.47623e-05	0		-7.4931	NaN	NaN	NaN
-7.49258	NaN	0	NaN		-91.7654	3.09418e-05	4.37072e-05	0		-7.49258	NaN	NaN	NaN
-7.49205	NaN	0	NaN		-91.7591	3.08079e-05	4.22347e-05	0		-7.49205	NaN	NaN	NaN
-7.49153	NaN	0	NaN		-91.7528	3.0721e-05	4.03959e-05	0		-7.49153	NaN	NaN	NaN
-7.49101	NaN	0	NaN		-91.7465	3.06841e-05	3.82607e-05	0		-7.49101	NaN	NaN	NaN
-7.49049	NaN	0	NaN		-91.7402	3.06985e-05	3.59206e-05	0		-7.49049	NaN	NaN	NaN
-7.48997	NaN	0	NaN		-91.7339	3.07638e-05	3.3493e-05	0		-7.48997	NaN	NaN	NaN
-7.48945	NaN	0	NaN		-91.7276	3.08776e-05	3.11247e-05	0		-7.48945	NaN	NaN	NaN
-7.48893	NaN	0	NaN		-91.7213	3.10361e-05	2.89939e-05	0		-7.48893	NaN	NaN	NaN
-7.48841	NaN	0	NaN		-91.715	3.12341e-05	2.73017e-05	0		-7.48841	NaN	NaN	NaN
-7.48789	NaN	0	NaN		-91.7087	3.1465e-05	2.62459e-05	0		-7.48789	NaN	NaN	NaN
-7.48737	NaN	0	NaN		-91.7024	3.17212e-05	2.59719e-05	0		-7.48737	NaN	NaN	NaN
-7.48685	NaN	0	NaN		-91.6961	3.19948e-05	2.65205e-05	0		-7.48685	NaN	NaN	NaN
-7.48633	NaN	0	NaN		-91.6898	3.22773e-05	2.78114e-05	0		-7.48633	NaN	NaN	NaN
-7.4858	NaN	0	NaN		-91.6835	3.25602e-05	2.96754e-05	0		-7.4858	NaN	NaN	NaN
-7.48528	NaN	0	NaN		-91.6772	3.28352e-05	3.19091e-05	0		-7.48528	NaN	NaN	NaN
-7.48476	NaN	0	NaN		-91.6709	3.30945e-05	3.43172e-05	0		-7.48476	NaN	NaN	NaN
-7.48424	NaN	0	NaN		-91.6646	3.33309e-05	3.67319e-05	0		-7.48424	NaN	NaN	NaN
-7.48372	NaN	0	NaN		-91.6583	3.3538e-05	3.90166e-05	0		-7.48372	NaN	NaN	NaN
-7.4832	NaN	0	NaN		-91.652	3.37101e-05	4.1063e-05	0		-7.4832	NaN	NaN	NaN
-7.48268	NaN	0	NaN		-91.6457	3.38428e-05	4.27873e-05	0		-7.48268	NaN	NaN	NaN
-7.48216	NaN	0	NaN		-91.6394	3.39326e-05	4.41261e-05	0		-7.48216	NaN	NaN	NaN
-7.48164	NaN	0	NaN		-91.6331	3.39773e-05	4.50341e-05	0		-7.48164	NaN	NaN	NaN
-7.48112	NaN	0	NaN		-91.6268	3.39756e-05	4.54823e-05	0		-7.48112	NaN	NaN	NaN
-7.4806	NaN	0	NaN		-91.6205	3.39277e-05	4.54566e-05	0		-7.4806	NaN	NaN	NaN
-7.48007	NaN	0	NaN		-91.6142	3.38348e-05	4.49579e-05	0		-7.48007	NaN	NaN	NaN
-7.47955	NaN	0	NaN		-91.6079	3.36993e-05	4.40016e-05	0		-7.47955	NaN	NaN	NaN
-7.47903	NaN	0	NaN		-91.6016	3.35248e-05	4.26187e-05	0		-7.47903	NaN	NaN	NaN
-7.47851	NaN	0	NaN		-91.5953	3.33158e-05	4.08563e-05	0		-7.47851	NaN	NaN	NaN
-7.47799	NaN	0	NaN		-91.589	3.3078e-05	3.87799e-05	0		-7.47799	NaN	NaN	NaN
-7.47747	NaN	0	NaN		-91.5827	3.28179e-05	3.64757e-05	0		-7.47747	NaN	NaN	NaN
-7.47695	NaN	0	NaN		-91.5764	3.25428e-05	3.4055e-05	0		-7.47695	NaN	NaN	NaN
-7.47643	NaN	0	NaN		-91.5701	3.22606e-05	3.16579e-05	0		-7.47643	NaN	NaN	NaN
-7.47591	NaN	0	NaN		-91.5638	3.19796e-05	2.94556e-05	0		-7.47591	NaN	NaN	NaN
-7.47539	NaN	0	NaN		-91.5575	3.17083e-05	2.76459e-05	0		-7.47539	NaN	NaN	NaN
-7.47487	NaN	0	NaN		-91.5512	3.14551e-05	2.64308e-05	0		-7.47487	NaN	NaN	NaN
-7.47435	NaN	0	NaN		-91.5449	3.1228e-05	2.59725e-05	0		-7.47435	NaN	NaN	NaN
-7.47382	NaN	0	NaN		-91.5386	3.10346e-05	2.63389e-05	0		-7.47382	NaN	NaN	NaN
-7.4733	NaN	0	NaN		-91.5323	3.0881e-05	2.74755e-05	0		-7.4733	NaN	NaN	NaN
-7.47278	NaN	0	NaN		-91.526	3.07727e-05	2.92285e-05	0		-7.47278	NaN	NaN	NaN
-7.47226	NaN	0	NaN		-91.5197	3.07133e-05	3.13977e-05	0		-7.47226	NaN	NaN	NaN
-7.47174	NaN	0	NaN		-91.5134	3.07049e-05	3.37833e-05	0		-7.47174	NaN	NaN	NaN
-7.47122	NaN	0	NaN		-91.5071	3.07477e-05	3.62106e-05	0		-7.47122	NaN	NaN	NaN
-7.4707	NaN	0	NaN		-91.5008	3.08404e-05	3.8536e-05	0		-7.4707	NaN	NaN	NaN
-7.47018	NaN	0	NaN		-91.4945	3.09798e-05	4.06451e-05	0		-7.47018	NaN	NaN	NaN
-7.46966	NaN	0	NaN		-91.4882	3.11611e-05	4.2449e-05	0		-7.46966	NaN	NaN	NaN
-7.46914	NaN	0	NaN		-91.4819	3.13783e-05	4.38798e-05	0		-7.46914	NaN	NaN	NaN
-7.46862	NaN	0	NaN		-91.4756	3.16244e-05	4.48884e-05	0		-7.46862	NaN	NaN	NaN
-7.4681	NaN	0	NaN		-91.4693	3.18915e-05	4.54422e-05	0		-7.4681	NaN	NaN	NaN
-7.46757	NaN	0	NaN		-91.463	3.21713e-05	4.55237e-05	0		-7.46757	NaN	NaN	NaN
-7.46705	NaN	0	NaN		-91.4567	3.24553e-05	4.51305e-05	0		-7.46705	NaN	NaN	NaN
-7.46653	NaN	0	NaN		-91.4504	3.2735e-05	4.42749e-05	0		-7.46653	NaN	NaN	NaN
-7.46601	NaN	0	NaN		-91.4441	3.30024e-05	4.2984e-05	0		-7.46601	NaN	NaN	NaN
-7.46549	NaN	0	NaN		-91.4378	3.325e-05	4.13014e-05	0		-7.46549	NaN	NaN	NaN
-7.46497	NaN	0	NaN		-91.4315	3.3471e-05	3.9288e-05	0		-7.46497	NaN	NaN	NaN
-7.46445	NaN	0	NaN		-91.4252	3.36594e-05	3.70254e-05	0		-7.46445	NaN	NaN	NaN
-7.46393	NaN	0	NaN		-91.4189	3.38102e-05	3.46188e-05	0		-7.46393	NaN	NaN	NaN
-7.46341	NaN	0	NaN		-91.4126	3.39196e-05	3.22015e-05	0		-7.46341	NaN	NaN	NaN
-7.46289	NaN	0	NaN		-91.4062	3.39846e-05	2.99379e-05	0		-7.46289	NaN	NaN	NaN
-7.46237	NaN	0	NaN		-91.3999	3.40036e-05	2.80208e-05	0		-7.46237	NaN	NaN	NaN
-7.46185	NaN	0	NaN		-91.3936	3.39762e-05	2.66547e-05	0		-7.46185	NaN	NaN	NaN
-7.46132	NaN	0	NaN		-91.3873	3.3903e-05	2.60157e-05	0		-7.46132	NaN	NaN	NaN
-7.4608	NaN	0	NaN		-91.381	3.3786e-05	2.61967e-05	0		-7.4608	NaN	NaN	NaN
-7.46028	NaN	0	NaN		-91.3747	3.36282e-05	2.7171e-05	0		-7.46028	NaN	NaN	NaN
-7.45976	NaN	0	NaN		-91.3684	3.34337e-05	2.88026e-05	0		-7.45976	NaN	NaN	NaN
-7.45924	NaN	0	NaN		-91.3621	3.32079e-05	3.08969e-05	0		-7.45924	NaN	NaN	NaN
-7.45872	NaN	0	NaN		-91.3558	3.29567e-05	3.32511e-05	0		-7.45872	NaN	NaN	NaN
-7.4582	NaN	0	NaN		-91.3495	3.26871e-05	3.56838e-05	0		-7.4582	NaN	NaN	NaN
-7.45768	NaN	0	NaN		-91.3432	3.24069e-05	3.80441e-05	0		-7.45768	NaN	NaN	NaN
-7.45716	NaN	0	NaN		-91.3369	3.21241e-05	4.02115e-05	0		-7.45716	NaN	NaN	NaN
-7.45664	NaN	0	NaN		-91.3306	3.18473e-05	4.20916e-05	0		-7.45664	NaN	NaN	NaN
-7.45612	NaN	0	NaN		-91.3243	3.15849e-05	4.3612e-05	0		-7.45612	NaN	NaN	NaN
-7.45559	NaN	0	NaN		-91.318	3.13451e-05	4.47197e-05	0		-7.45559	NaN	NaN	NaN
-7.45507	NaN	0	NaN		-91.3117	3.11357e-05	4.53782e-05	0		-7.45507	NaN	NaN	NaN
-7.45455	NaN	0	NaN		-91.3054	3.09636e-05	4.5567e-05	0		-7.45455	NaN	NaN	NaN
-7.45403	NaN	0	NaN		-91.2991	3.08346e-05	4.52801e-05	0		-7.45403	NaN	NaN	NaN
-7.45351	NaN	0	NaN		-91.2928	3.0753e-05	4.45265e-05	0		-7.45351	NaN	NaN	NaN
-7.45299	NaN	0	NaN		-91.2865	3.07218e-05	4.33299e-05	0		-7.45299	NaN	NaN	NaN
-7.45247	NaN	0	NaN		-91.2802	3.07419e-05	4.17301e-05	0		-7.45247	NaN	NaN	NaN
-7.45195	NaN	0	NaN		-91.2739	3.08128e-05	3.97841e-05	0		-7.45195	NaN	NaN	NaN
-7.45143	NaN	0	NaN		-91.2676	3.0932e-05	3.75684e-05	0		-7.45143	NaN	NaN	NaN
-7.45091	NaN	0	NaN		-91.2613	3.10954e-05	3.51827e-05	0		-7.45091	NaN	NaN	NaN
-7.45039	NaN	0	NaN		-91.255	3.12977e-05	3.27535e-05	0		-7.45039	NaN	NaN	NaN
-7.44987	NaN	0	NaN		-91.2487	3.15321e-05	3.04382e-05	0		-7.44987	NaN	NaN	NaN
-7.44934	NaN	0	NaN		-91.2424	3.1791e-05	2.84244e-05	0		-7.44934	NaN	NaN	NaN
-7.44882	NaN	0	NaN		-91.2361	3.20664e-05	2.69163e-05	0		-7.44882	NaN	NaN	NaN
-7.4483	NaN	0	NaN		-91.2298	3.23498e-05	2.61012e-05	0		-7.4483	NaN	NaN	NaN
-7.44778	NaN	0	NaN		-91.2235	3.26326e-05	2.60954e-05	0		-7.44778	NaN	NaN	NaN
-7.44726	NaN	0	NaN		-91.2172	3.29066e-05	2.68999e-05	0		-7.44726	NaN	NaN	NaN
-7.44674	NaN	0	NaN		-91.2109	3.31641e-05	2.83999e-05	0		-7.44674	NaN	NaN	NaN
-7.44622	NaN	0	NaN		-91.2046	3.33979e-05	3.04089e-05	0		-7.44622	NaN	NaN	NaN
-7.4457	NaN	0	NaN		-91.1983	3.36016e-05	3.27225e-05	0		-7.4457	NaN	NaN	NaN
-7.44518	NaN	0	NaN		-91.192	3.37698e-05	3.51529e-05	0		-7.44518	NaN	NaN	NaN
-7.44466	NaN	0	NaN		-91.1857	3.38981e-05	3.75421e-05	0		-7.44466	NaN	NaN	NaN
-7.44414	NaN	0	NaN		-91.1794	3.39831e-05	3.97631e-05	0		-7.44414	NaN	NaN	NaN
-7.44362	NaN	0	NaN		-91.1731	3.40228e-05	4.17158e-05	0		-7.44362	NaN	NaN	NaN
-7.44309	NaN	0	NaN		-91.1668	3.4016e-05	4.33232e-05	0		-7.44309	NaN	NaN	NaN
-7.44257	NaN	0	NaN		-91.1605	3.3963e-05	4.45282e-05	0		-7.44257	NaN	NaN	NaN
-7.44205	NaN	0	NaN		-91.1542	3.38651e-05	4.52906e-05	0		-7.44205	NaN	NaN	NaN
-7.44153	NaN	0	NaN		-91.1479	3.37249e-05	4.55863e-05	0		-7.44153	NaN	NaN	NaN
-7.44101	NaN	0	NaN		-91.1416	3.3546e-05	4.54063e-05	0		-7.44101	NaN	NaN	NaN
-7.44049	NaN	0	NaN		-91.1353	3.33333e-05	4.4756e-05	0		-7.44049	NaN	NaN	NaN
-7.43997	NaN	0	NaN		-91.129	3.30924e-05	4.36558e-05	0		-7.43997	NaN	NaN	NaN
-7.43945	NaN	0	NaN		-91.1227	3.28299e-05	4.21419e-05	0		-7.43945	NaN	NaN	NaN
-7.43893	NaN	0	NaN		-91.1164	3.25533e-05	4.02671e-05	0		-7.43893	NaN	NaN	NaN
-7.43841	NaN	0	NaN		-91.1101	3.22704e-05	3.81034e-05	0		-7.43841	NaN	NaN	NaN
-7.43789	NaN	0	NaN		-91.1038	3.19897e-05	3.57449e-05	0		-7.43789	NaN	NaN	NaN
-7.43737	NaN	0	NaN		-91.0975	3.17197e-05	3.33118e-05	0		-7.43737	NaN	NaN	NaN
-7.43684	NaN	0	NaN		-91.0912	3.14687e-05	3.09544e-05	0		-7.43684	NaN	NaN	NaN
-7.43632	NaN	0	NaN		-91.0849	3.12447e-05	2.88542e-05	0		-7.43632	NaN	NaN	NaN
-7.4358	NaN	0	NaN		-91.0786	3.10552e-05	2.72137e-05	0		-7.4358	NaN	NaN	NaN
-7.43528	NaN	0	NaN		-91.0723	3.09062e-05	2.62285e-05	0		-7.43528	NaN	NaN	NaN
-7.43476	NaN	0	NaN		-91.066	3.08031e-05	2.60357e-05	0		-7.43476	NaN	NaN	NaN
-7.43424	NaN	0	NaN		-91.0597	3.07492e-05	2.66643e-05	0		-7.43424	NaN	NaN	NaN
-7.43372	NaN	0	NaN		-91.0534	3.07465e-05	2.80229e-05	0		-7.43372	NaN	NaN	NaN
-7.4332	NaN	0	NaN		-91.0471	3.07951e-05	2.99361e-05	0		-7.4332	NaN	NaN	NaN
-7.43268	NaN	0	NaN		-91.0408	3.08933e-05	3.21994e-05	0		-7.43268	NaN	NaN	NaN
-7.43216	NaN	0	NaN		-91.0345	3.10378e-05	3.46195e-05	0		-7.43216	NaN	NaN	NaN
-7.43164	NaN	0	NaN		-91.0282	3.12237e-05	3.70312e-05	0		-7.43164	NaN	NaN	NaN
-7.43112	NaN	0	NaN		-91.0219	3.14448e-05	3.93008e-05	0		-7.43112	NaN	NaN	NaN
-7.43059	NaN	0	NaN		-91.0156	3.1694e-05	4.13223e-05	0		-7.43059	NaN	NaN	NaN
-7.43007	NaN	0	NaN		-91.0093	3.19633e-05	4.3014e-05	0		-7.43007	NaN	NaN	NaN
-7.42955	NaN	0	NaN		-91.003	3.22444e-05	4.43142e-05	0		-7.42955	NaN	NaN	NaN
-7.42903	NaN	0	NaN		-90.9967	3.25287e-05	4.51794e-05	0		-7.42903	NaN	NaN	NaN
-7.42851	NaN	0	NaN		-90.9904	3.28078e-05	4.55818e-05	0		-7.42851	NaN	NaN	NaN
-7.42799	NaN	0	NaN		-90.9841	3.30738e-05	4.55089e-05	0		-7.42799	NaN	NaN	NaN
-7.42747	NaN	0	NaN		-90.9778	3.33191e-05	4.4963e-05	0		-7.42747	NaN	NaN	NaN
-7.42695	NaN	0	NaN		-90.9715	3.35371e-05	4.39612e-05	0		-7.42695	NaN	NaN	NaN
-7.42643	NaN	0	NaN		-90.9652	3.37218e-05	4.25359e-05	0		-7.42643	NaN	NaN	NaN
-7.42591	NaN	0	NaN		-90.9589	3.38684e-05	4.0736e-05	0		-7.42591	NaN	NaN	NaN
-7.42539	NaN	0	NaN		-90.9526	3.39731e-05	3.86291e-05	0		-7.42539	NaN	NaN	NaN
-7.42486	NaN	0	NaN		-90.9463	3.40332e-05	3.63039e-05	0		-7.42486	NaN	NaN	NaN
-7.42434	NaN	0	NaN		-90.94	3.40471e-05	3.38745e-05	0		-7.42434	NaN	NaN	NaN
-7.42382	NaN	0	NaN		-90.9337	3.40145e-05	3.14842e-05	0		-7.42382	NaN	NaN	NaN
-7.4233	NaN	0	NaN		-90.9274	3.39363e-05	2.93079e-05	0		-7.4233	NaN	NaN	NaN
-7.42278	NaN	0	NaN		-90.9211	3.38144e-05	2.7545e-05	0		-7.42278	NaN	NaN	NaN
-7.42226	NaN	0	NaN		-90.9148	3.36522e-05	2.63967e-05	0		-7.42226	NaN	NaN	NaN
-7.42174	NaN	0	NaN		-90.9085	3.34537e-05	2.60183e-05	0		-7.42174	NaN	NaN	NaN
-7.42122	NaN	0	NaN		-90.9022	3.32244e-05	2.64661e-05	0		-7.42122	NaN	NaN	NaN
-7.4207	NaN	0	NaN		-90.8959	3.29705e-05	2.7674e-05	0		-7.4207	NaN	NaN	NaN
-7.42018	NaN	0	NaN		-90.8896	3.2699e-05	2.94807e-05	0		-7.42018	NaN	NaN	NaN
-7.41966	NaN	0	NaN		-90.8833	3.24177e-05	3.16839e-05	0		-7.41966	NaN	NaN	NaN
-7.41914	NaN	0	NaN		-90.877	3.21348e-05	3.40853e-05	0		-7.41914	NaN	NaN	NaN
-7.41861	NaN	0	NaN		-90.8707	3.18588e-05	3.65128e-05	0		-7.41861	NaN	NaN	NaN
-7.41809	NaN	0	NaN		-90.8644	3.15982e-05	3.88256e-05	0		-7.41809	NaN	NaN	NaN
-7.41757	NaN	0	NaN		-90.8581	3.13611e-05	4.09118e-05	0		-7.41757	NaN	NaN	NaN
-7.41705	NaN	0	NaN		-90.8518	3.11553e-05	4.26847e-05	0		-7.41705	NaN	NaN	NaN
-7.41653	NaN	0	NaN		-90.8455	3.09875e-05	4.40782e-05	0		-7.41653	NaN	NaN	NaN
-7.41601	NaN	0	NaN		-90.8392	3.08634e-05	4.50448e-05	0		-7.41601	NaN	NaN	NaN
-7.41549	NaN	0	NaN		-90.8329	3.07872e-05	4.55533e-05	0		-7.41549	NaN	NaN	NaN
-7.41497	NaN	0	NaN		-90.8266	3.07616e-05	4.55878e-05	0		-7.41497	NaN	NaN	NaN
-7.41445	NaN	0	NaN		-90.8203	3.07875e-05	4.51474e-05	0		-7.41445	NaN	NaN	NaN
-7.41393	NaN	0	NaN		-90.814	3.08641e-05	4.42456e-05	0		-7.41393	NaN	NaN	NaN
-7.41341	NaN	0	NaN		-90.8077	3.09886e-05	4.29114e-05	0		-7.41341	NaN	NaN	NaN
-7.41289	NaN	0	NaN		-90.8014	3.11569e-05	4.11899e-05	0		-7.41289	NaN	NaN	NaN
-7.41236	NaN	0	NaN		-90.7951	3.13634e-05	3.91442e-05	0		-7.41236	NaN	NaN	NaN
-7.41184	NaN	0	NaN		-90.7888	3.16012e-05	3.68582e-05	0		-7.41184	NaN	NaN	NaN
-7.41132	NaN	0	NaN		-90.7825	3.18628e-05	3.44398e-05	0		-7.41132	NaN	NaN	NaN
-7.4108	NaN	0	NaN		-90.7762	3.21399e-05	3.20255e-05	0		-7.4108	NaN	NaN	NaN
-7.41028	NaN	0	NaN		-90.7699	3.2424e-05	2.97831e-05	0		-7.41028	NaN	NaN	NaN
-7.40976	NaN	0	NaN		-90.7636	3.27067e-05	2.79082e-05	0		-7.40976	NaN	NaN	NaN
-7.40924	NaN	0	NaN		-90.7573	3.29797e-05	2.66048e-05	0		-7.40924	NaN	NaN	NaN
-7.40872	NaN	0	NaN		-90.751	3.32352e-05	2.60435e-05	0		-7.40872	NaN	NaN	NaN
-7.4082	NaN	0	NaN		-90.7447	3.34663e-05	2.63069e-05	0		-7.4082	NaN	NaN	NaN
-7.40768	NaN	0	NaN		-90.7384	3.36666e-05	2.73555e-05	0		-7.40768	NaN	NaN	NaN
-7.40716	NaN	0	NaN		-90.7321	3.38309e-05	2.90452e-05	0		-7.40716	NaN	NaN	NaN
-7.40664	NaN	0	NaN		-90.7258	3.39547e-05	3.1178e-05	0		-7.40664	NaN	NaN	NaN
-7.40611	NaN	0	NaN		-90.7195	3.40349e-05	3.35519e-05	0		-7.40611	NaN	NaN	NaN
-7.40559	NaN	0	NaN		-90.7132	3.40695e-05	3.59881e-05	0		-7.40559	NaN	NaN	NaN
-7.40507	NaN	0	NaN		-90.7069	3.40575e-05	3.83385e-05	0		-7.40507	NaN	NaN	NaN
-7.40455	NaN	0	NaN		-90.7006	3.39994e-05	4.04853e-05	0		-7.40455	NaN	NaN	NaN
-7.40403	NaN	0	NaN		-90.6943	3.38965e-05	4.2336e-05	0		-7.40403	NaN	NaN	NaN
-7.40351	NaN	0	NaN		-90.688	3.37517e-05	4.38205e-05	0		-7.40351	NaN	NaN	NaN
-7.40299	NaN	0	NaN		-90.6817	3.35686e-05	4.4887e-05	0		-7.40299	NaN	NaN	NaN
-7.40247	NaN	0	NaN		-90.6754	3.33521e-05	4.55009e-05	0		-7.40247	NaN	NaN	NaN
-7.40195	NaN	0	NaN		-90.6691	3.31081e-05	4.56429e-05	0		-7.40195	NaN	NaN	NaN
-7.40143	NaN	0	NaN		-90.6628	3.28434e-05	4.53086e-05	0		-7.40143	NaN	NaN	NaN
-7.40091	NaN	0	NaN		-90.6565	3.25653e-05	4.45084e-05	0		-7.40091	NaN	NaN	NaN
-7.40038	NaN	0	NaN		-90.6502	3.22819e-05	4.32677e-05	0		-7.40038	NaN	NaN	NaN
-7.39986	NaN	0	NaN		-90.6439	3.20016e-05	4.16279e-05	0		-7.39986	NaN	NaN	NaN
[truncated: 30,770 more rows]

## Sheet: Fig3
Fig. 3(a) top					Fig. 3(b) top					Fig. 3(c) top
f	f0	ft	fr		f	f0	ft	fr		f	eta_1/eta_0	eta'_1/eta_0
6	6	6.88	6.63		6	6	1.14667	1.105		6	1.11264	1.13288
8.2	8.2	9.1	8.92		8.2	8.2	1.10976	1.0878		8.2	1.11109	1.11109
9.46	9.46	10.07	9.83		9.46	9.46	1.06448	1.03911		9.46	1.13017	1.11061
Fig. 3(a) bottom					Fig 3(b) bottom					Fig. 3(c) top
f	f0	ft	fr		f	f0	ft	fr		f	eta_1/eta_0	eta'_1/eta_0
6	6	5.07	5.01		6	6	0.845	0.835		6	0.83964	0.854452
8.2	8.2	6.74	6.7		8.2	8.2	0.821951	0.817073		8.2	0.8391	0.8391
9.46	9.46	8.6	8.4		9.46	9.46	0.909091	0.887949		9.46	0.899356	0.915518
Fig. 3(d) top					Fig. 3(e) top					Fig. 3(f) top
f	T				f	T				f	P1
6	0.95				6	1.12				6	0.998249
8.2	0.92				8.2	1.07				8.2	0.957923
9.46	0.9				9.46	1.01				9.46	0.911957
Fig. 3(d) bottom					Fig. 3(e) bottom					Fig. 3(f) bottom
f	R				f	R				f	P1
6	0.055				6	0.088				6	1.0535
8.2	0.066				8.2	0.103				8.2	0.939323
9.46	0.1				9.46	0.06				9.46	0.924167

## Sheet: Fig4
Fig. 4(f)								Fig. 4(d)									Fig. 4(c)								Fig. 4(g)
x	w(t=0.2)	w(t=0.4)	w(t=0.6)	w(t=0.8)	w(t=1)			f/f0	Ts	Rs	f/f0	Ta	Ra				x	w(t=0.2)	w(t=0.4)	w(t=0.6)	w(t=0.8)	w(t=1)			f/f0	Ts	Rs	f/f0	Ta	Ra
0	0.00513882	0.00074872	0.000304855	7.14189e-05	0.00141442			0.4242	1.41431	0.11827	0.425	1.41903	0.116814				0	0.00074872	0.000304855	0.00141442	7.14189e-05	0.00141442			0.0691919	1.46854	0.44949	0.05	1.49009	0.469446
7.4441e-05	0.00513618	0.000748823	0.000305154	6.75998e-05	0.00140768			0.439352	1.41258	0.0950083	0.426515	1.41884	0.114499				7.4441e-05	0.000748823	0.000305154	0.00140768	6.75998e-05	0.00140768			0.117172	1.44521	0.367605	0.059596	1.48622	0.457008
7.62118e-05	0.00513609	0.000748831	0.000305162	6.75068e-05	0.00140751			0.454503	1.41122	0.0715349	0.42803	1.41866	0.112182				7.62118e-05	0.000748831	0.000305162	0.00140751	6.75068e-05	0.00140751			0.165152	1.43301	0.252534	0.0691919	1.48188	0.4427
7.83819e-05	0.00513601	0.000748831	0.000305171	6.73925e-05	0.00140725			0.469655	1.41025	0.0479027	0.429545	1.41847	0.109861				7.83819e-05	0.000748831	0.000305171	0.00140725	6.73925e-05	0.00140725			0.213131	1.44124	0.125434	0.0787879	1.47717	0.426662
0.000160333	0.00513242	0.000748925	0.000305512	6.30171e-05	0.00139556			0.484806	1.40967	0.0241654	0.431061	1.4183	0.107539				0.000160333	0.000748925	0.000305512	0.00139556	6.30171e-05	0.00139556			0.261111	1.43495	0.0547354	0.0883838	1.47218	0.409053
0.000249979	0.0051279	0.00074901	0.000305896	5.81852e-05	0.00137884			0.499958	1.40949	0.00253423	0.432576	1.41812	0.105213				0.000249979	0.00074901	0.000305896	0.00137884	5.81852e-05	0.00137884			0.309091	1.39726	0.0137432	0.0979798	1.46702	0.390045
0.000271733	0.00512679	0.000749027	0.00030599	5.70188e-05	0.00137423			0.515109	1.40971	0.0263205	0.434091	1.41795	0.102886				0.000271733	0.000749027	0.00030599	0.00137423	5.70188e-05	0.00137423			0.357071	1.41435	0.0303681	0.107576	1.46177	0.36982
0.000294361	0.00512551	0.000749044	0.000306092	5.58097e-05	0.0013692			0.530261	1.41032	0.0500505	0.435606	1.41778	0.100556				0.000294361	0.000749044	0.000306092	0.0013692	5.58097e-05	0.0013692			0.405051	1.42061	0.022924	0.117172	1.45654	0.348572
0.00039625	0.00511997	0.000749121	0.000306544	5.04838e-05	0.00134437			0.545412	1.41133	0.0736704	0.437121	1.41762	0.0982239				0.00039625	0.000749121	0.000306544	0.00134437	5.04838e-05	0.00134437			0.45303	1.41506	0.0242463	0.126768	1.45141	0.326503
0.000506007	0.00511357	0.000749189	0.000307048	4.4965e-05	0.00131348			0.560564	1.41272	0.0971268	0.438636	1.41746	0.0958895				0.000506007	0.000749189	0.000307048	0.00131348	4.4965e-05	0.00131348			0.50101	1.42715	0.0241823	0.136364	1.44648	0.303816
0.000563125	0.00511024	0.000749224	0.000307321	4.21886e-05	0.00129573						0.440152	1.4173	0.0935529				0.000563125	0.000749224	0.000307321	0.00129573	4.21886e-05	0.00129573			0.54899	1.42567	0.0320627	0.14596	1.44181	0.28072
0.000617014	0.00510691	0.000749249	0.000307577	3.96288e-05	0.00127799						0.441667	1.41715	0.0912142				0.000617014	0.000749249	0.000307577	0.00127799	3.96288e-05	0.00127799			0.59697	1.40881	0.00794117	0.155556	1.43745	0.257422
0.000742986	0.00509906	0.000749309	0.0003082	3.38754e-05	0.00123251						0.443182	1.417	0.0888735				0.000742986	0.000749309	0.0003082	0.00123251	3.38754e-05	0.00123251			0.644949	1.41588	0.0290151	0.165152	1.43346	0.234127
0.000829931	0.00509334	0.000749334	0.000308635	3.00887e-05	0.00119804						0.444697	1.41686	0.0865307				0.000829931	0.000749334	0.000308635	0.00119804	3.00887e-05	0.00119804			0.692929	1.39503	0.024329	0.174747	1.42987	0.211035
0.000933021	0.00508635	0.00074936	0.000309164	2.57978e-05	0.00115375						0.446212	1.41672	0.084186				0.000933021	0.00074936	0.000309164	0.00115375	2.57978e-05	0.00115375			0.740909	1.44362	0.034665	0.184343	1.4267	0.188338
0.00102792	0.00507961	0.000749369	0.000309667	2.20435e-05	0.0011099						0.447727	1.41658	0.0818394				0.00102792	0.000749369	0.000309667	0.0011099	2.20435e-05	0.0011099			0.788889	1.40577	0.109107	0.193939	1.42395	0.166218
0.00112479	0.00507253	0.000749369	0.000310188	1.8413e-05	0.00106195						0.449242	1.41645	0.0794909				0.00112479	0.000749369	0.000310188	0.00106195	1.8413e-05	0.00106195			0.836869	1.41313	0.209947	0.203535	1.42161	0.144847
0.00122094	0.00506519	0.00074936	0.000310717	1.50145e-05	0.00101143						0.450758	1.41632	0.0771406				0.00122094	0.00074936	0.000310717	0.00101143	1.50145e-05	0.00101143			0.884848	1.44663	0.314557	0.213131	1.41967	0.124381
0.00131694	0.00505768	0.000749334	0.000311254	1.18353e-05	0.00095802						0.452273	1.41619	0.0747886				0.00131694	0.000749334	0.000311254	0.00095802	1.18353e-05	0.00095802			0.932828	1.46353	0.416775	0.222727	1.4181	0.104962
0.00141302	0.00504991	0.0007493	0.000311809	8.87287e-06	0.000901706						0.453788	1.41607	0.0724348				0.00141302	0.0007493	0.000311809	0.000901706	8.87287e-06	0.000901706			0.980808	1.49869	0.502306	0.232323	1.41687	0.0867147
0.00150885	0.00504189	0.000749258	0.000312363	6.14352e-06	0.000842705						0.455303	1.41595	0.0700795				0.00150885	0.000749258	0.000312363	0.000842705	6.14352e-06	0.000842705						0.241919	1.41593	0.0697465
0.00160486	0.00503362	0.000749198	0.000312935	3.6413e-06	0.00078087						0.456818	1.41583	0.0677225				0.00160486	0.000749198	0.000312935	0.00078087	3.6413e-06	0.00078087						0.251515	1.41525	0.054145
0.00170059	0.00502517	0.00074913	0.000313515	1.38413e-06	0.00071657						0.458333	1.41572	0.065364				0.00170059	0.00074913	0.000313515	0.00071657	1.38413e-06	0.00071657						0.261111	1.41478	0.0399782
0.00179656	0.00501638	0.000749044	0.000314104	-6.36451e-07	0.000649471						0.459848	1.41562	0.0630041				0.00179656	0.000749044	0.000314104	0.000649471	-6.36451e-07	0.000649471						0.270707	1.41448	0.0272942
0.00189219	0.00500742	0.000748951	0.000314701	-2.40239e-06	0.000580094						0.461364	1.41551	0.0606427				0.00189219	0.000748951	0.000314701	0.000580094	-2.40239e-06	0.000580094						0.280303	1.41431	0.0161206
0.00198823	0.00499821	0.00074884	0.000315316	-3.92235e-06	0.000507961						0.462879	1.41541	0.0582799				0.00198823	0.00074884	0.000315316	0.000507961	-3.92235e-06	0.000507961						0.289899	1.41423	0.00646489
0.00208378	0.00498882	0.000748712	0.00031593	-5.17918e-06	0.000433797						0.464394	1.41532	0.0559158				0.00208378	0.000748712	0.00031593	0.000433797	-5.17918e-06	0.000433797						0.299495	1.41421	0.00168515
0.00217986	0.00497918	0.000748575	0.000316561	-6.18157e-06	0.000356903						0.465909	1.41523	0.0535505				0.00217986	0.000748575	0.000316561	0.000356903	-6.18157e-06	0.000356903						0.309091	1.41424	0.00836077
0.00227538	0.00496928	0.00074843	0.000317201	-6.91519e-06	0.000278217						0.467424	1.41514	0.0511839				0.00227538	0.00074843	0.000317201	0.000278217	-6.91519e-06	0.000278217						0.318687	1.41428	0.0136114
0.00237153	0.00495913	0.000748259	0.00031785	-7.38609e-06	0.000196826						0.468939	1.41506	0.0488162				0.00237153	0.000748259	0.00031785	0.000196826	-7.38609e-06	0.000196826						0.328283	1.41432	0.0175032
0.00246708	0.00494881	0.000748089	0.000318507	-7.58575e-06	0.00011384						0.470455	1.41498	0.0464473				0.00246708	0.000748089	0.000318507	0.00011384	-7.58575e-06	0.00011384						0.337879	1.41436	0.020118
0.00256326	0.00493823	0.000747892	0.000319172	-7.51459e-06	2.82526e-05						0.47197	1.4149	0.0440775				0.00256326	0.000747892	0.000319172	2.82526e-05	-7.51459e-06	2.82526e-05						0.347475	1.41438	0.0215515
0.00265896	0.00492739	0.000747688	0.000319855	-7.17133e-06	-5.88524e-05						0.473485	1.41483	0.0417066				0.00265896	0.000747688	0.000319855	-5.88524e-05	-7.17133e-06	-5.88524e-05						0.357071	1.41438	0.0219114
0.00275528	0.00491638	0.000747466	0.000320538	-6.55051e-06	-0.000148422						0.475	1.41476	0.0393347				0.00275528	0.000747466	0.000320538	-0.000148422	-6.55051e-06	-0.000148422						0.366667	1.41437	0.0213155
0.00285118	0.00490512	0.000747227	0.000321237	-5.65683e-06	-0.000239462						0.476515	1.4147	0.036962				0.00285118	0.000747227	0.000321237	-0.000239462	-5.65683e-06	-0.000239462						0.376263	1.41435	0.0198897
0.00294757	0.0048936	0.000746971	0.000321945	-4.48225e-06	-0.000332688						0.47803	1.41464	0.0345885				0.00294757	0.000746971	0.000321945	-0.000332688	-4.48225e-06	-0.000332688						0.385859	1.41433	0.0177657
0.00304368	0.00488183	0.000746706	0.000322662	-3.03439e-06	-0.000427381						0.479545	1.41458	0.0322141				0.00304368	0.000746706	0.000322662	-0.000427381	-3.03439e-06	-0.000427381						0.395455	1.41429	0.0150791
0.00314035	0.00486988	0.000746416	0.000323396	-1.3006e-06	-0.000524258						0.481061	1.41453	0.0298391				0.00314035	0.000746416	0.000323396	-0.000524258	-1.3006e-06	-0.000524258						0.405051	1.41426	0.0119666
0.00323694	0.00485759	0.000746118	0.000324138	7.08695e-07	-0.000622628						0.482576	1.41448	0.0274633				0.00323694	0.000746118	0.000324138	-0.000622628	7.08695e-07	-0.000622628						0.414646	1.41424	0.00856436
0.00333031	0.00484565	0.000745811	0.000324863	2.91297e-06	-0.000719181						0.484091	1.41444	0.0250869				0.00333031	0.000745811	0.000324863	-0.000719181	2.91297e-06	-0.000719181						0.424242	1.41422	0.00500597
0.0034291	0.00483268	0.000745469	0.000325631	5.52372e-06	-0.00082285						0.485606	1.4144	0.02271				0.0034291	0.000745469	0.000325631	-0.00082285	5.52372e-06	-0.00082285						0.433838	1.41421	0.00142789
0.00355104	0.00481638	0.000745026	0.000326604	9.14164e-06	-0.000953072						0.487121	1.41436	0.0203326				0.00355104	0.000745026	0.000326604	-0.000953072	9.14164e-06	-0.000953072						0.443434	1.41422	0.00210025
0.00361146	0.00480819	0.000744804	0.00032709	1.10981e-05	-0.0010186						0.488636	1.41433	0.0179547				0.00361146	0.000744804	0.00032709	-0.0010186	1.10981e-05	-0.0010186						0.45303	1.41422	0.0053916
0.00367257	0.00479991	0.000744565	0.000327585	1.31741e-05	-0.00108515						0.490152	1.4143	0.0155763				0.00367257	0.000744565	0.000327585	-0.00108515	1.31741e-05	-0.00108515						0.462626	1.41424	0.00838697
0.00378681	0.00478413	0.000744113	0.000328524	1.73575e-05	-0.00121169						0.491667	1.41428	0.0131977				0.00378681	0.000744113	0.000328524	-0.00121169	1.73575e-05	-0.00121169						0.472222	1.41426	0.0109944
0.00387257	0.00477218	0.000743763	0.000329241	2.07577e-05	-0.00130845						0.493182	1.41425	0.0108187				0.00387257	0.000743763	0.000329241	-0.00130845	2.07577e-05	-0.00130845						0.481818	1.41427	0.01314
0.00388299	0.00477065	0.00074372	0.000329326	2.11809e-05	-0.00132014						0.494697	1.41424	0.00843949				0.00388299	0.00074372	0.000329326	-0.00132014	2.11809e-05	-0.00132014						0.491414	1.41429	0.0147651
0.00396771	0.00475862	0.000743353	0.000330043	2.47713e-05	-0.00141655						0.496212	1.41423	0.00606008				0.00396771	0.000743353	0.000330043	-0.00141655	2.47713e-05	-0.00141655						0.50101	1.4143	0.0158274
0.00399826	0.00475418	0.000743217	0.000330299	2.61169e-05	-0.00145137						0.497727	1.41422	0.00368055				0.00399826	0.000743217	0.000330299	-0.00145137	2.61169e-05	-0.00145137						0.510606	1.41431	0.0163014
0.00407257	0.00474309	0.000742867	0.00033093	2.95085e-05	-0.00153626						0.499242	1.41421	0.00130097				0.00407257	0.000742867	0.00033093	-0.00153626	2.95085e-05	-0.00153626						0.520202	1.41431	0.0161785
0.00416667	0.00472841	0.000742363	0.000331732	3.40102e-05	-0.00164215						0.500758	1.41421	0.00107884				0.00416667	0.000742363	0.000331732	-0.00164215	3.40102e-05	-0.00164215						0.529798	1.4143	0.0154676
0.00425208	0.00471425	0.00074186	0.000332457	3.82662e-05	-0.00173575						0.502273	1.41422	0.00345841				0.00425208	0.00074186	0.000332457	-0.00173575	3.82662e-05	-0.00173575						0.539394	1.41428	0.0141944
0.00433299	0.00470034	0.00074134	0.000333131	4.23515e-05	-0.00182065						0.503788	1.41423	0.00583795				0.00433299	0.00074134	0.000333131	-0.00182065	4.23515e-05	-0.00182065						0.54899	1.41427	0.0124016
0.00434826	0.00469761	0.000741237	0.000333259	4.31348e-05	-0.00183635						0.505303	1.41424	0.00821737				0.00434826	0.000741237	0.000333259	-0.00183635	4.31348e-05	-0.00183635						0.558586	1.41425	0.0101482
0.00437049	0.00469369	0.000741084	0.000333447	4.42551e-05	-0.0018587						0.506818	1.41425	0.0105966				0.00437049	0.000741084	0.000333447	-0.0018587	4.42551e-05	-0.0018587						0.568182	1.41423	0.00750867
0.00445208	0.00467901	0.00074052	0.000334121	4.83882e-05	-0.00193865						0.508333	1.41427	0.0129756				0.00445208	0.00074052	0.000334121	-0.00193865	4.83882e-05	-0.00193865						0.577778	1.41422	0.00457524
0.00454201	0.00466263	0.000739881	0.000334846	5.28498e-05	-0.00202099						0.509848	1.4143	0.0153543				0.00454201	0.000739881	0.000334846	-0.00202099	5.28498e-05	-0.00202099						0.587374	1.41421	0.00149384
0.00457743	0.00465614	0.000739625	0.000335137	5.45922e-05	-0.00205205						0.511364	1.41432	0.0177326				0.00457743	0.000739625	0.000335137	-0.00205205	5.45922e-05	-0.00205205						0.59697	1.41421	0.00191208
0.00461736	0.00464881	0.000739334	0.000335461	5.65307e-05	-0.00208584						0.512879	1.41436	0.0201106				0.00461736	0.000739334	0.000335461	-0.00208584	5.65307e-05	-0.00208584						0.606566	1.41422	0.00507368
0.00471944	0.00462978	0.000738575	0.000336263	6.13993e-05	-0.00216741						0.514394	1.41439	0.0224881				0.00471944	0.000738575	0.000336263	-0.00216741	6.13993e-05	-0.00216741						0.616162	1.41424	0.00811519
0.00478958	0.00461655	0.000738046	0.000336817	6.46834e-05	-0.00221945						0.515909	1.41443	0.0248651				0.00478958	0.000738046	0.000336817	-0.00221945	6.46834e-05	-0.00221945						0.625758	1.41426	0.0108745
0.00490243	0.00459514	0.000737184	0.000337688	6.98276e-05	-0.00229582						0.517424	1.41448	0.0272415				0.00490243	0.000737184	0.000337688	-0.00229582	6.98276e-05	-0.00229582						0.635354	1.41428	0.0132127
0.0049941	0.00457747	0.000736468	0.000338379	7.38951e-05	-0.00235154						0.518939	1.41452	0.0296173				0.0049941	0.000736468	0.000338379	-0.00235154	7.38951e-05	-0.00235154						0.644949	1.41429	0.0149931
0.00509583	0.00455759	0.000735648	0.000339138	7.83072e-05	-0.00240691						0.520455	1.41458	0.0319924				0.00509583	0.000735648	0.000339138	-0.00240691	7.83072e-05	-0.00240691						0.654545	1.4143	0.0160812
0.00519167	0.00453848	0.000734863	0.000339846	8.23464e-05	-0.00245256						0.52197	1.41463	0.0343669				0.00519167	0.000734863	0.000339846	-0.00245256	8.23464e-05	-0.00245256						0.664141	1.41431	0.0163462
0.00529028	0.00451869	0.000734036	0.000340555	8.63737e-05	-0.002493						0.523485	1.41469	0.0367405				0.00529028	0.000734036	0.000340555	-0.002493	8.63737e-05	-0.002493						0.673737	1.4143	0.0156639
0.00538819	0.00449872	0.000733191	0.000341246	9.02474e-05	-0.00252662						0.525	1.41475	0.0391133				0.00538819	0.000733191	0.000341246	-0.00252662	9.02474e-05	-0.00252662						0.683333	1.41428	0.0139179
0.00548333	0.00447901	0.000732355	0.000341911	9.38908e-05	-0.00255316						0.526515	1.41482	0.0414852				0.00548333	0.000732355	0.000341911	-0.00255316	9.38908e-05	-0.00255316						0.692929	1.41426	0.0110023
0.00558021	0.00445862	0.000731485	0.000342568	9.74744e-05	-0.00257381						0.52803	1.41489	0.0438562				0.00558021	0.000731485	0.000342568	-0.00257381	9.74744e-05	-0.00257381						0.702525	1.41423	0.00682335
0.00567569	0.00443823	0.000730614	0.000343208	0.00010087	-0.00258788						0.529545	1.41497	0.0462261				0.00567569	0.000730614	0.000343208	-0.00258788	0.00010087	-0.00258788						0.712121	1.41421	0.00130278
0.00577222	0.00441724	0.000729718	0.00034384	0.000104172	-0.0025959						0.531061	1.41505	0.0485951				0.00577222	0.000729718	0.00034384	-0.0025959	0.000104172	-0.0025959						0.721717	1.41422	0.00562966
0.00586736	0.00439625	0.000728805	0.000344462	0.000107295	-0.00259761						0.532576	1.41513	0.0509629				0.00586736	0.000728805	0.000344462	-0.00259761	0.000107295	-0.00259761						0.731313	1.41428	0.014014
0.00596354	0.00437474	0.000727875	0.000345068	0.00011029	-0.002593						0.534091	1.41522	0.0533296				0.00596354	0.000727875	0.000345068	-0.002593	0.00011029	-0.002593						0.740909	1.41442	0.0238825
0.00605903	0.00435307	0.000726928	0.000345657	0.000113114	-0.00258234						0.535606	1.41531	0.0556951				0.00605903	0.000726928	0.000345657	-0.00258234	0.000113114	-0.00258234						0.750505	1.41465	0.0352452
0.00615521	0.00433089	0.000725956	0.000346237	0.000115811	-0.00256536						0.537121	1.4154	0.0580593				0.00615521	0.000725956	0.000346237	-0.00256536	0.000115811	-0.00256536						0.760101	1.41503	0.0480926
0.00625069	0.00430853	0.000724983	0.000346809	0.000118336	-0.00254241						0.538636	1.4155	0.0604222				0.00625069	0.000724983	0.000346809	-0.00254241	0.000118336	-0.00254241						0.769697	1.41559	0.0623949
0.00634688	0.00428567	0.000723976	0.000347363	0.000120708	-0.00251305						0.540152	1.41561	0.0627837				0.00634688	0.000723976	0.000347363	-0.00251305	0.000120708	-0.00251305						0.779293	1.41637	0.0781022
0.00644201	0.00426263	0.000722961	0.000347901	0.00012291	-0.00247782						0.541667	1.41571	0.0651438				0.00644201	0.000722961	0.000347901	-0.00247782	0.00012291	-0.00247782						0.788889	1.41741	0.0951448
0.00653819	0.00423908	0.00072192	0.000348439	0.000124957	-0.00243626						0.543182	1.41582	0.0675024				0.00653819	0.00072192	0.000348439	-0.00243626	0.000124957	-0.00243626						0.798485	1.41876	0.113433
0.00663368	0.00421519	0.00072087	0.000348951	0.000126817	-0.00238891						0.544697	1.41594	0.0698595				0.00663368	0.00072087	0.000348951	-0.00238891	0.000126817	-0.00238891						0.808081	1.42044	0.132859
0.00672986	0.00419078	0.000719795	0.000349454	0.000128524	-0.00233515						0.546212	1.41606	0.072215				0.00672986	0.000719795	0.000349454	-0.00233515	0.000128524	-0.00233515						0.817677	1.4225	0.153296
0.00682535	0.00416621	0.000718703	0.000349949	0.000130051	-0.00227568						0.547727	1.41618	0.0745689				0.00682535	0.000718703	0.000349949	-0.00227568	0.000130051	-0.00227568						0.827273	1.42495	0.174601
0.00692188	0.00414096	0.000717585	0.000350435	0.000131408	-0.00220973						0.549242	1.4163	0.0769211				0.00692188	0.000717585	0.000350435	-0.00220973	0.000131408	-0.00220973						0.836869	1.42782	0.196616
0.00701771	0.00411544	0.000716459	0.000350896	0.000132577	-0.0021384						0.550758	1.41643	0.0792716				0.00701771	0.000716459	0.000350896	-0.0021384	0.000132577	-0.0021384						0.846465	1.4311	0.219171
0.00711528	0.00408899	0.000715299	0.000351365	0.000133592	-0.00205956						0.552273	1.41657	0.0816202				0.00711528	0.000715299	0.000351365	-0.00205956	0.000133592	-0.00205956						0.856061	1.43478	0.242082
0.00720972	0.00406297	0.000714147	0.000351792	0.000134386	-0.00197765						0.553788	1.4167	0.083967				0.00720972	0.000714147	0.000351792	-0.00197765	0.000134386	-0.00197765						0.865657	1.43886	0.265156
0.00730764	0.00403567	0.000712944	0.000352235	0.000135034	-0.00188686						0.555303	1.41684	0.0863119				0.00730764	0.000712944	0.000352235	-0.00188686	0.000135034	-0.00188686						0.875253	1.44328	0.288195
0.0074	0.00400939	0.000711792	0.000352637	0.000135461	-0.00179556						0.556818	1.41699	0.0886549				0.0074	0.000711792	0.000352637	-0.00179556	0.000135461	-0.00179556						0.884848	1.448	0.310994
0.00750139	0.00398003	0.000710503	0.000353063	0.000135742	-0.00168942						0.558333	1.41714	0.0909958				0.00750139	0.000710503	0.000353063	-0.00168942	0.000135742	-0.00168942						0.894444	1.45297	0.333347
0.00759306	0.00395316	0.000709326	0.00035343	0.000135819	-0.00158805						0.559848	1.41729	0.0933347				0.00759306	0.000709326	0.00035343	-0.00158805	0.000135819	-0.00158805						0.90404	1.4581	0.355046
0.00771111	0.00391792	0.00070779	0.000353899	0.000135674	-0.00144991						0.561364	1.41745	0.0956714				0.00771111	0.00070779	0.000353899	-0.00144991	0.000135674	-0.00144991						0.913636	1.46332	0.375889
0.00777153	0.00389974	0.000706997	0.00035413	0.000135495	-0.00137602						0.562879	1.41761	0.098006				0.00777153	0.000706997	0.00035413	-0.00137602	0.000135495	-0.00137602						0.923232	1.46852	0.395675
0.00784028	0.00387875	0.000706075	0.000354386	0.000135205	-0.00128882						0.564394	1.41777	0.100338				0.00784028	0.000706075	0.000354386	-0.00128882	0.000135205	-0.00128882						0.932828	1.47363	0.414214
0.00794306	0.00384701	0.000704701	0.000354753	0.00013459	-0.00115307						0.565909	1.41794	0.102669				0.00794306	0.000704701	0.000354753	-0.00115307	0.00013459	-0.00115307						0.942424	1.47853	0.431325
0.00802604	0.00382116	0.000703575	0.000355043	0.000133951	-0.00103882						0.567424	1.41811	0.104996				0.00802604	0.000703575	0.000355043	-0.00103882	0.000133951	-0.00103882						0.95202	1.48313	0.446838
0.00806007	0.00381032	0.000703106	0.000355154	0.000133643	-0.000990529						0.568939	1.41828	0.107322				0.00806007	0.000703106	0.000355154	-0.000990529	0.000133643	-0.000990529						0.961616	1.48733	0.460598
0.00811944	0.00379138	0.000702287	0.00035535	0.000133046	-0.000904863						0.570455	1.41846	0.109645				0.00811944	0.000702287	0.00035535	-0.000904863	0.000133046	-0.000904863						0.971212	1.49105	0.472467
0.00815556	0.00377969	0.000701783	0.000355469	0.000132654	-0.000851613						0.57197	1.41864	0.111965				0.00815556	0.000701783	0.000355469	-0.000851613	0.000132654	-0.000851613						0.980808	1.4942	0.482324
0.008175	0.00377338	0.00070151	0.000355529	0.000132423	-0.000822969						0.573485	1.41882	0.114283				0.008175	0.00070151	0.000355529	-0.000822969	0.000132423	-0.000822969						0.990404	1.49672	0.490068
0.00824444	0.00375017	0.00070052	0.000355751	0.000131553	-0.000718618						0.575	1.41901	0.116598				0.00824444	0.00070052	0.000355751	-0.000718618	0.000131553	-0.000718618						1	1.49855	0.495619
0.00833333	0.00371911	0.000699198	0.000356024	0.000130282	-0.000583567												0.00833333	0.000699198	0.000356024	-0.000583567	0.000130282	-0.000583567
0.00841875	0.00368746	0.000697867	0.00035628	0.000128925	-0.000453072												0.00841875	0.000697867	0.00035628	-0.000453072	0.000128925	-0.000453072
0.00849965	0.00365623	0.00069657	0.000356502	0.00012756	-0.00033122												0.00849965	0.00069657	0.000356502	-0.00033122	0.00012756	-0.00033122
0.00851493	0.00365017	0.000696323	0.000356544	0.000127295	-0.000308174												0.00851493	0.000696323	0.000356544	-0.000308174	0.000127295	-0.000308174
0.00853715	0.00364147	0.000695956	0.000356604	0.000126911	-0.000275324												0.00853715	0.000695956	0.000356604	-0.000275324	0.000126911	-0.000275324
0.00861875	0.00360853	0.000694599	0.000356809	0.000125503	-0.000155375												0.00861875	0.000694599	0.000356809	-0.000155375	0.000125503	-0.000155375
0.00870868	0.00357193	0.000693097	0.000357014	0.000123985	-2.76374e-05												0.00870868	0.000693097	0.000357014	-2.76374e-05	0.000123985	-2.76374e-05
0.0087441	0.00355734	0.0006925	0.00035709	0.000123396	2.18174e-05												0.0087441	0.0006925	0.00035709	2.18174e-05	0.000123396	2.18174e-05
0.00878403	0.00354087	0.000691817	0.000357167	0.000122739	7.65623e-05												0.00878403	0.000691817	0.000357167	7.65623e-05	0.000122739	7.65623e-05
0.00888611	0.00349829	0.000690085	0.000357346	0.000121109	0.000212799												0.00888611	0.000690085	0.000357346	0.000212799	0.000121109	0.000212799
0.00895625	0.00346869	0.000688874	0.000357449	0.000120026	0.000303592												0.00895625	0.000688874	0.000357449	0.000303592	0.000120026	0.000303592
0.0090691	0.00342065	0.00068692	0.000357594	0.000118345	0.000443968												0.0090691	0.00068692	0.000357594	0.000443968	0.000118345	0.000443968
0.00916076	0.00338106	0.000685307	0.000357679	0.000117039	0.000553225												0.00916076	0.000685307	0.000357679	0.000553225	0.000117039	0.000553225
0.0092625	0.00333635	0.000683507	0.000357747	0.00011564	0.00066994												0.0092625	0.000683507	0.000357747	0.00066994	0.00011564	0.00066994
0.00935833	0.00329369	0.000681783	0.000357782	0.000114394	0.000775043												0.00935833	0.000681783	0.000357782	0.000775043	0.000114394	0.000775043
0.00945694	0.00324923	0.00068	0.00035779	0.000113174	0.000877986												0.00945694	0.00068	0.00035779	0.000877986	0.000113174	0.000877986
0.00955486	0.00320444	0.000678217	0.000357773	0.000112031	0.000975427												0.00955486	0.000678217	0.000357773	0.000975427	0.000112031	0.000975427
0.00965	0.00316015	0.000676451	0.00035773	0.00011099	0.00106544												0.00965	0.000676451	0.00035773	0.00106544	0.00011099	0.00106544
0.00974688	0.00311442	0.000674642	0.000357654	0.000110009	0.00115205												0.00974688	0.000674642	0.000357654	0.00115205	0.000110009	0.00115205
0.00984236	0.00306877	0.000672841	0.000357551	0.000109121	0.00123259												0.00984236	0.000672841	0.000357551	0.00123259	0.000109121	0.00123259
0.00993889	0.00302176	0.000670998	0.000357423	0.000108302	0.00130913												0.00993889	0.000670998	0.000357423	0.00130913	0.000108302	0.00130913
0.010034	0.00297466	0.000669155	0.00035727	0.000107585	0.00137978												0.010034	0.000669155	0.00035727	0.00137978	0.000107585	0.00137978
0.0101302	0.00292645	0.000667287	0.000357082	0.000106954	0.00144599												0.0101302	0.000667287	0.000357082	0.00144599	0.000106954	0.00144599
0.0102257	0.0028779	0.00066541	0.000356877	0.000106416	0.00150657												0.0102257	0.00066541	0.000356877	0.00150657	0.000106416	0.00150657
0.0103219	0.00282824	0.000663498	0.000356638	0.000105973	0.00156254												0.0103219	0.000663498	0.000356638	0.00156254	0.000105973	0.00156254
0.0104174	0.00277824	0.000661587	0.000356374	0.00010564	0.00161297												0.0104174	0.000661587	0.000356374	0.00161297	0.00010564	0.00161297
0.0105135	0.00272696	0.000659633	0.000356075	0.000105401	0.00165862												0.0105135	0.000659633	0.000356075	0.00165862	0.000105401	0.00165862
0.0106087	0.00267534	0.000657688	0.000355759	0.000105265	0.00169872												0.0106087	0.000657688	0.000355759	0.00169872	0.000105265	0.00169872
0.0107049	0.00262244	0.0006557	0.00035541	0.000105247	0.00173396												0.0107049	0.0006557	0.00035541	0.00173396	0.000105247	0.00173396
0.0108003	0.00256911	0.000653703	0.000355034	0.000105324	0.00176374												0.0108003	0.000653703	0.000355034	0.00176374	0.000105324	0.00176374
0.0108969	0.00251442	0.000651681	0.000354633	0.000105529	0.00178848												0.0108969	0.000651681	0.000354633	0.00178848	0.000105529	0.00178848
0.0109924	0.00245922	0.00064965	0.000354206	0.000105836	0.00180768												0.0109924	0.00064965	0.000354206	0.00180768	0.000105836	0.00180768
0.0110885	0.00240273	0.000647585	0.000353746	0.000106263	0.00182176												0.0110885	0.000647585	0.000353746	0.00182176	0.000106263	0.00182176
0.0111844	0.00234548	0.000645512	0.000353259	0.000106792	0.00183046												0.0111844	0.000645512	0.000353259	0.00183046	0.000106792	0.00183046
0.0112809	0.00228686	0.000643404	0.000352747	0.000107449	0.00183387												0.0112809	0.000643404	0.000352747	0.00183387	0.000107449	0.00183387
0.0113771	0.00222756	0.000641288	0.00035221	0.000108217	0.001832												0.0113771	0.000641288	0.00035221	0.001832	0.000108217	0.001832
0.011474	0.00216655	0.00063913	0.000351647	0.000109113	0.00182457												0.011474	0.00063913	0.000351647	0.00182457	0.000109113	0.00182457
0.0115698	0.00210529	0.00063698	0.000351058	0.000110111	0.00181203												0.0115698	0.00063698	0.000351058	0.00181203	0.000110111	0.00181203
0.0116656	0.002043	0.000634812	0.000350444	0.00011122	0.00179411												0.0116656	0.000634812	0.000350444	0.00179411	0.00011122	0.00179411
0.0117622	0.00197918	0.000632611	0.000349795	0.000112449	0.00177065												0.0117622	0.000632611	0.000349795	0.00177065	0.000112449	0.00177065
0.0118819	0.00189855	0.000629855	0.000348959	0.00011413	0.00173422												0.0118819	0.000629855	0.000348959	0.00173422	0.00011413	0.00173422
0.0119437	0.00185631	0.000628422	0.000348507	0.000115068	0.00171203												0.0119437	0.000628422	0.000348507	0.00171203	0.000115068	0.00171203
0.0120101	0.00181067	0.000626886	0.000348012	0.000116118	0.00168592												0.0120101	0.000626886	0.000348012	0.00168592	0.000116118	0.00168592
0.012108	0.00174215	0.00062459	0.000347261	0.000117773	0.00164232												0.012108	0.00062459	0.000347261	0.00164232	0.000117773	0.00164232
0.0121955	0.00168012	0.000622526	0.000346561	0.000119343	0.00159872												0.0121955	0.000622526	0.000346561	0.00159872	0.000119343	0.00159872
0.0122257	0.00165879	0.000621817	0.000346323	0.000119898	0.00158276												0.0122257	0.000621817	0.000346323	0.00158276	0.000119898	0.00158276
0.0122806	0.00161894	0.000620512	0.00034587	0.000120947	0.00155222												0.0122806	0.000620512	0.00034587	0.00155222	0.000120947	0.00155222
0.0123229	0.00158763	0.000619497	0.000345512	0.000121792	0.00152722												0.0123229	0.000619497	0.000345512	0.00152722	0.000121792	0.00152722
0.0123438	0.0015721	0.000618993	0.000345341	0.00012221	0.00151468												0.0123438	0.000618993	0.000345341	0.00151468	0.00012221	0.00151468
0.0124115	0.00152031	0.000617346	0.000344761	0.000123601	0.00147235												0.0124115	0.000617346	0.000344761	0.00147235	0.000123601	0.00147235
0.0125	0.00144906	0.000615154	0.000344002	0.000125503	0.00141399												0.0125	0.000615154	0.000344002	0.00141399	0.000125503	0.00141399
0.0125885	0.00137295	0.000612901	0.000343225	0.000127474	0.00135282												0.0125885	0.000612901	0.000343225	0.00135282	0.000127474	0.00135282
0.0126493	0.00131792	0.000611323	0.000342679	0.000128857	0.00130947												0.0126493	0.000611323	0.000342679	0.00130947	0.000128857	0.00130947
0.0126729	0.00129633	0.000610708	0.000342474	0.000129394	0.00129266												0.0126729	0.000610708	0.000342474	0.00129266	0.000129394	0.00129266
0.0127177	0.00125469	0.000609531	0.000342073	0.00013041	0.00126058												0.0127177	0.000609531	0.000342073	0.00126058	0.00013041	0.00126058
0.0127642	0.00121058	0.000608294	0.000341647	0.000131459	0.00122679												0.0127642	0.000608294	0.000341647	0.00122679	0.000131459	0.00122679
0.0127931	0.00118328	0.000607534	0.000341382	0.000132108	0.00120606												0.0127931	0.000607534	0.000341382	0.00120606	0.000132108	0.00120606
0.0128788	0.00110026	0.00060523	0.000340589	0.000134019	0.0011436												0.0128788	0.00060523	0.000340589	0.0011436	0.000134019	0.0011436
0.0129934	0.000988225	0.000602159	0.000339497	0.000136493	0.00106041												0.0129934	0.000602159	0.000339497	0.00106041	0.000136493	0.00106041
0.0130517	0.000930461	0.000600589	0.000338933	0.000137722	0.001018												0.0130517	0.000600589	0.000338933	0.001018	0.000137722	0.001018
0.0131045	0.000878072	0.000599164	0.000338413	0.000138814	0.000979863												0.0131045	0.000599164	0.000338413	0.000979863	0.000138814	0.000979863
0.0132368	0.000743959	0.000595572	0.00033709	0.000141493	0.000883703												0.0132368	0.000595572	0.00033709	0.000883703	0.000141493	0.000883703
0.0133215	0.000656519	0.000593251	0.00033622	0.000143157	0.000821937												0.0133215	0.000593251	0.00033622	0.000821937	0.000143157	0.000821937
0.0134278	0.000545026	0.000590324	0.000335102	0.000145179	0.000744454												0.0134278	0.000590324	0.000335102	0.000744454	0.000145179	0.000744454
0.0135215	0.000444556	0.000587722	0.000334096	0.000146911	0.000675845												0.0135215	0.000587722	0.000334096	0.000675845	0.000146911	0.000675845
0.0136229	0.000334505	0.000584898	0.000332995	0.000148712	0.000602014												0.0136229	0.000584898	0.000332995	0.000602014	0.000148712	0.000602014
0.0137191	0.000227688	0.000582201	0.00033192	0.000150367	0.000531698												0.0137191	0.000582201	0.00033192	0.000531698	0.000150367	0.000531698
0.0138163	0.000118242	0.000579462	0.000330819	0.000151962	0.000461041												0.0138163	0.000579462	0.000330819	0.000461041	0.000151962	0.000461041
0.0139125	7.693e-06	0.000576732	0.000329701	0.00015349	0.000391118												0.0139125	0.000576732	0.000329701	0.000391118	0.00015349	0.000391118
0.0140087	-0.000104966	0.000573993	0.000328567	0.00015494	0.000321357												0.0140087	0.000573993	0.000328567	0.000321357	0.00015494	0.000321357
0.0141045	-0.000219437	0.000571237	0.000327415	0.000156331	0.000252022												0.0141045	0.000571237	0.000327415	0.000252022	0.000156331	0.000252022
0.0142007	-0.000335896	0.000568473	0.000326237	0.000157645	0.00018308												0.0142007	0.000568473	0.000326237	0.00018308	0.000157645	0.00018308
0.0142965	-0.000454599	0.000565691	0.000325043	0.000158891	0.000114471												0.0142965	0.000565691	0.000325043	0.000114471	0.000158891	0.000114471
0.0143924	-0.000575162	0.000562901	0.000323823	0.000160068	4.64957e-05												0.0143924	0.000562901	0.000323823	4.64957e-05	0.000160068	4.64957e-05
0.0144885	-0.000698473	0.000560085	0.000322585	0.000161177	-2.12594e-05												0.0144885	0.000560085	0.000322585	-2.12594e-05	0.000161177	-2.12594e-05
0.014584	-0.00082337	0.00055727	0.000321331	0.000162201	-8.80802e-05												0.014584	0.00055727	0.000321331	-8.80802e-05	0.000162201	-8.80802e-05
0.0146799	-0.000951195	0.000554428	0.000320051	0.000163157	-0.000154608												0.0146799	0.000554428	0.000320051	-0.000154608	0.000163157	-0.000154608
0.0147753	-0.00108072	0.000551587	0.000318754	0.000164036	-0.000220102												0.0147753	0.000551587	0.000318754	-0.000220102	0.000164036	-0.000220102
0.0148719	-0.00121365	0.000548712	0.000317423	0.000164855	-0.000285375												0.0148719	0.000548712	0.000317423	-0.000285375	0.000164855	-0.000285375
0.014967	-0.00134804	0.000545845	0.000316092	0.000165589	-0.00034936												0.014967	0.000545845	0.000316092	-0.00034936	0.000165589	-0.00034936
0.0150635	-0.00148609	0.000542935	0.000314718	0.000166254	-0.000413089												0.0150635	0.000542935	0.000314718	-0.000413089	0.000166254	-0.000413089
0.015159	-0.00162568	0.000540043	0.000313345	0.000166834	-0.00047541												0.015159	0.000540043	0.000313345	-0.00047541	0.000166834	-0.00047541
0.0152556	-0.00176945	0.000537099	0.000311928	0.000167355	-0.000537474												0.0152556	0.000537099	0.000311928	-0.000537474	0.000167355	-0.000537474
0.0153514	-0.00191442	0.000534181	0.000310512	0.00016779	-0.000597884												0.0153514	0.000534181	0.000310512	-0.000597884	0.00016779	-0.000597884
0.0154479	-0.00206357	0.000531212	0.000309053	0.000168157	-0.000657875												0.0154479	0.000531212	0.000309053	-0.000657875	0.000168157	-0.000657875
0.0155434	-0.00221391	0.000528268	0.000307602	0.000168447	-0.000716135												0.0155434	0.000528268	0.000307602	-0.000716135	0.000168447	-0.000716135
0.0156406	-0.00237005	0.000525247	0.000306092	0.000168669	-0.000774386												0.0156406	0.000525247	0.000306092	-0.000774386	0.000168669	-0.000774386
0.0157361	-0.00252543	0.000522287	0.000304599	0.000168814	-0.000830111												0.0157361	0.000522287	0.000304599	-0.000830111	0.000168814	-0.000830111
0.0158351	-0.00268993	0.000519189	0.000303029	0.000168882	-0.000886775												0.0158351	0.000519189	0.000303029	-0.000886775	0.000168882	-0.000886775
0.0159299	-0.00285068	0.000516212	0.00030151	0.000168882	-0.000939932												0.0159299	0.000516212	0.00030151	-0.000939932	0.000168882	-0.000939932
0.01605	-0.00305768	0.000512423	0.000299556	0.00016878	-0.00100538												0.01605	0.000512423	0.000299556	-0.00100538	0.00016878	-0.00100538
0.0161104	-0.00316348	0.000510512	0.000298558	0.000168686	-0.00103763												0.0161104	0.000510512	0.000298558	-0.00103763	0.000168686	-0.00103763
0.0161715	-0.00327167	0.000508575	0.000297543	0.000168558	-0.00106988												0.0161715	0.000508575	0.000297543	-0.00106988	0.000168558	-0.00106988
0.016284	-0.00347261	0.000505	0.000295657	0.000168259	-0.00112756												0.016284	0.000505	0.000295657	-0.00112756	0.000168259	-0.00112756
0.0163708	-0.00363046	0.000502235	0.000294181	0.000167952	-0.00117099												0.0163708	0.000502235	0.000294181	-0.00117099	0.000167952	-0.00117099
0.0163823	-0.00365154	0.000501869	0.000293985	0.00016791	-0.00117671												0.0163823	0.000501869	0.000293985	-0.00117671	0.00016791	-0.00117671
0.016467	-0.00380896	0.000499147	0.000292534	0.000167543	-0.00121783												0.016467	0.000499147	0.000292534	-0.00121783	0.000167543	-0.00121783
0.0164983	-0.00386826	0.00049814	0.000291988	0.000167389	-0.00123268												0.0164983	0.00049814	0.000291988	-0.00123268	0.000167389	-0.00123268
0.0165722	-0.00401195	0.000495742	0.000290708	0.000167005	-0.00126689												0.0165722	0.000495742	0.000290708	-0.00126689	0.000167005	-0.00126689
0.0166667	-0.00420486	0.000492654	0.000289061	0.000166451	-0.00130802												0.0166667	0.000492654	0.000289061	-0.00130802	0.000166451	-0.00130802
0.0167535	-0.0043936	0.00048977	0.000287543	0.000165896	-0.00134292												0.0167535	0.00048977	0.000287543	-0.00134292	0.000165896	-0.00134292
0.0168333	-0.00457594	0.000487082	0.000286143	0.000165358	-0.0013721												0.0168333	0.000487082	0.000286143	-0.0013721	0.000165358	-0.0013721
0.0168476	-0.00460956	0.000486587	0.000285887	0.000165265	-0.00137713												0.0168476	0.000486587	0.000285887	-0.00137713	0.000165265	-0.00137713
0.0168691	-0.00465956	0.00048587	0.00028552	0.000165119	-0.00138422												0.0168691	0.00048587	0.00028552	-0.00138422	0.000165119	-0.00138422
0.0169521	-0.00485725	0.000483038	0.000284061	0.000164573	-0.00140998												0.0169521	0.000483038	0.000284061	-0.00140998	0.000164573	-0.00140998
0.0170427	-0.0050756	0.000479949	0.000282483	0.000164002	-0.00143404												0.0170427	0.000479949	0.000282483	-0.00143404	0.000164002	-0.00143404
0.0170785	-0.00516331	0.00047872	0.00028186	0.000163788	-0.00144249												0.0170785	0.00047872	0.00028186	-0.00144249	0.000163788	-0.00144249
0.0171181	-0.00526067	0.000477355	0.000281169	0.000163558	-0.00145111												0.0171181	0.000477355	0.000281169	-0.00145111	0.000163558	-0.00145111
0.0172194	-0.00551084	0.000473882	0.000279411	0.000162995	-0.00146962												0.0172194	0.000473882	0.000279411	-0.00146962	0.000162995	-0.00146962
0.0172903	-0.0056884	0.000471433	0.000278183	0.000162619	-0.00147969												0.0172903	0.000471433	0.000278183	-0.00147969	0.000162619	-0.00147969
0.0174028	-0.00597244	0.000467551	0.000276246	0.000162073	-0.00149061												0.0174028	0.000467551	0.000276246	-0.00149061	0.000162073	-0.00149061
0.0174941	-0.00620776	0.000464377	0.000274667	0.000161664	-0.00149497												0.0174941	0.000464377	0.000274667	-0.00149497	0.000161664	-0.00149497
0.0175958	-0.00647295	0.000460828	0.000272918	0.000161246	-0.00149514												0.0175958	0.000460828	0.000272918	-0.00149514	0.000161246	-0.00149514
0.017692	-0.00672713	0.000457474	0.000271271	0.000160887	-0.00149078												0.017692	0.000457474	0.000271271	-0.00149078	0.000160887	-0.00149078
0.0177899	-0.00699044	0.000454027	0.00026959	0.000160555	-0.00148183												0.0177899	0.000454027	0.00026959	-0.00148183	0.000160555	-0.00148183
0.0178868	-0.00725538	0.000450606	0.000267935	0.000160256	-0.00146843												0.0178868	0.000450606	0.000267935	-0.00146843	0.000160256	-0.00146843
0.0179833	-0.00752227	0.000447193	0.000266288	0.00016	-0.00145077												0.0179833	0.000447193	0.000266288	-0.00145077	0.00016	-0.00145077
0.0180802	-0.00779539	0.000443737	0.000264642	0.000159787	-0.0014285												0.0180802	0.000443737	0.000264642	-0.0014285	0.000159787	-0.0014285
0.0181753	-0.00806706	0.000440333	0.00026302	0.000159608	-0.0014023												0.0181753	0.000440333	0.00026302	-0.0014023	0.000159608	-0.0014023
0.0182722	-0.00834693	0.000436869	0.000261382	0.000159471	-0.00137142												0.0182722	0.000436869	0.000261382	-0.00137142	0.000159471	-0.00137142
0.0183674	-0.00862713	0.00043343	0.00025977	0.000159369	-0.00133669												0.0183674	0.00043343	0.00025977	-0.00133669	0.000159369	-0.00133669
0.0184639	-0.00891382	0.000429949	0.000258148	0.000159317	-0.00129735												0.0184639	0.000429949	0.000258148	-0.00129735	0.000159317	-0.00129735
0.018559	-0.00920222	0.000426485	0.000256536	0.000159309	-0.00125427												0.018559	0.000426485	0.000256536	-0.00125427	0.000159309	-0.00125427
0.0186552	-0.00949744	0.000422969	0.000254923	0.000159343	-0.00120657												0.0186552	0.000422969	0.000254923	-0.00120657	0.000159343	-0.00120657
0.0187507	-0.00979352	0.00041948	0.000253319	0.000159428	-0.00115512												0.0187507	0.00041948	0.000253319	-0.00115512	0.000159428	-0.00115512
0.0188469	-0.0100964	0.000415939	0.000251706	0.000159556	-0.00109915												0.0188469	0.000415939	0.000251706	-0.00109915	0.000159556	-0.00109915
0.0189424	-0.010401	0.000412406	0.000250119	0.000159744	-0.00103959												0.0189424	0.000412406	0.000250119	-0.00103959	0.000159744	-0.00103959
0.0190385	-0.0107125	0.00040884	0.000248515	0.000159983	-0.000975512												0.0190385	0.00040884	0.000248515	-0.000975512	0.000159983	-0.000975512
0.019134	-0.0110256	0.000405273	0.000246928	0.000160282	-0.000907935												0.019134	0.000405273	0.000246928	-0.000907935	0.000160282	-0.000907935
0.0192299	-0.0113447	0.000401672	0.000245333	0.00016064	-0.000835981												0.0192299	0.000401672	0.000245333	-0.000835981	0.00016064	-0.000835981
0.0193257	-0.0116664	0.000398063	0.000243754	0.000161058	-0.000760486												0.0193257	0.000398063	0.000243754	-0.000760486	0.000161058	-0.000760486
0.0194219	-0.0119949	0.00039442	0.000242159	0.000161544	-0.000680555												0.0194219	0.00039442	0.000242159	-0.000680555	0.000161544	-0.000680555
0.0195181	-0.0123259	0.000390776	0.000240589	0.00016209	-0.000597253												0.0195181	0.000390776	0.000240589	-0.000597253	0.00016209	-0.000597253
0.0196142	-0.0126621	0.000387099	0.00023901	0.000162713	-0.000509863												0.0196142	0.000387099	0.00023901	-0.000509863	0.000162713	-0.000509863
0.0197104	-0.0130034	0.000383404	0.000237432	0.000163404	-0.000418746												0.0197104	0.000383404	0.000237432	-0.000418746	0.000163404	-0.000418746
0.0198073	-0.013349	0.000379684	0.000235862	0.000164172	-0.000323635												0.0198073	0.000379684	0.000235862	-0.000323635	0.000164172	-0.000323635
0.0199038	-0.0136988	0.000375947	0.0002343	0.000165017	-0.000225009												0.0199038	0.000375947	0.0002343	-0.000225009	0.000165017	-0.000225009
0.019999	-0.0140461	0.000372244	0.000232765	0.000165922	-0.000124394												0.019999	0.000372244	0.000232765	-0.000124394	0.000165922	-0.000124394
0.0200955	-0.0144044	0.000368464	0.000231203	0.00016692	-1.85273e-05												0.0200955	0.000368464	0.000231203	-1.85273e-05	0.00016692	-1.85273e-05
0.0202153	-0.0148524	0.000363763	0.000229292	0.000168268	0.00011744												0.0202153	0.000363763	0.000229292	0.00011744	0.000168268	0.00011744
0.0202757	-0.0150802	0.000361382	0.000228328	0.000169002	0.00018814												0.0202757	0.000361382	0.000228328	0.00018814	0.000169002	0.00018814
0.0203399	-0.0153242	0.000358848	0.000227312	0.000169804	0.000264881												0.0203399	0.000358848	0.000227312	0.000264881	0.000169804	0.000264881
[truncated: 11,603 more rows]

## Sheet: Fig5
Fig. 5(c)								Fig. 5(b)
[truncated: 3,002 more rows]

## Sheet: Fig6
Fig. 6b			Fig. 6c			Fig. 6e			Fig. 6f			Fig 6d					Fig 6g
[truncated: 77,864 more rows]

[truncated: 8 more sheets: Fig7, Figs1, Figs6, Figs7, Figs8, Figs9, Figs10, Figs11]
